# Supplementary material for: 4-Hydrazino-2-(methyl­sulfan­yl)­pyrimidine
Source: Acta Crystallogr Sect E Struct Rep Online. 2009 Jan 31;65(Pt 2):o422. doi: 10.1107/S1600536809003286 (PMC2968169; doi:10.1107/S1600536809003286)
Supplement: Supplementary file 2 [file e-65-0o422-Isup2.hkl]

# 
# h,k,l, Fc-squared, Fo-squared, sigma(Fo-squared) and status flag 
# 
data_I
_shelx_title ' aa2_0m in Pbca (100K)' 
_shelx_refln_list_code          4 
_shelx_F_calc_maximum      187.28 
_exptl_crystal_F_000       656.00 
_reflns_d_resolution_high  0.6196 
 
loop_ 
 _symmetry_equiv_pos_as_xyz 
 'x, y, z' 
 '-x+1/2, -y, z+1/2' 
 '-x, y+1/2, -z+1/2' 
 'x+1/2, -y+1/2, -z' 
 '-x, -y, -z' 
 'x-1/2, y, -z-1/2' 
 'x, -y-1/2, z-1/2' 
 '-x-1/2, y-1/2, z' 
 
_cell_length_a    12.7906 
_cell_length_b     7.7731 
_cell_length_c    14.4354 
_cell_angle_alpha  90.000 
_cell_angle_beta   90.000 
_cell_angle_gamma  90.000 
 
_shelx_F_squared_multiplier     1.000 
 
loop_ 
 _refln_index_h 
 _refln_index_k 
 _refln_index_l 
 _refln_F_squared_calc 
 _refln_F_squared_meas 
 _refln_F_squared_sigma 
 _refln_observed_status 
   2   0   0      228.69      233.45      5.20 o 
   4   0   0    12509.24    12770.24    268.87 o 
   6   0   0     2118.60     2101.40     32.57 o 
   8   0   0     5721.93     5624.07     65.41 o 
  10   0   0      947.43      843.46     15.17 o 
  12   0   0     5426.13     5361.10     58.43 o 
  14   0   0      619.47      644.57     19.73 o 
  16   0   0      322.91      288.52     19.35 o 
  18   0   0      137.67      128.21     15.53 o 
  20   0   0      119.48      117.69     16.39 o 
   2   1   0     8830.21     8790.91    130.34 o 
   4   1   0     1568.20     1732.36     19.50 o 
   6   1   0      373.03      350.86      6.55 o 
   8   1   0      130.98      127.63      3.66 o 
  10   1   0      400.11      391.90      6.48 o 
  12   1   0        0.95        3.18      1.61 o 
  14   1   0      252.96      238.34      9.39 o 
  16   1   0      265.76      263.79     13.16 o 
  18   1   0       46.70       35.29      7.37 o 
  20   1   0       88.75       98.71     12.86 o 
   0   2   0    35075.17    35230.75    679.28 o 
   2   2   0    20589.11    18533.15   2000.79 o 
   4   2   0      263.51      318.18      9.04 o 
   6   2   0     1550.78     1537.96     16.86 o 
   8   2   0      185.94      160.73      4.59 o 
  10   2   0     1213.77     1127.70     14.13 o 
  12   2   0     1630.63     1572.07     18.93 o 
  14   2   0      305.23      320.22      8.16 o 
  16   2   0        4.59        8.81      6.47 o 
  18   2   0       10.36        6.02      5.02 o 
  20   2   0       26.65       27.89      8.90 o 
   2   3   0    12447.62    12960.87    251.24 o 
   4   3   0      541.03      680.09     10.27 o 
   6   3   0       36.82       28.64      2.20 o 
   8   3   0     1706.10     1609.82     19.10 o 
  10   3   0      135.36      141.90      4.62 o 
  12   3   0      222.68      207.83      7.17 o 
  14   3   0      858.36      855.85     15.29 o 
  16   3   0      730.05      742.25     28.26 o 
  18   3   0      361.50      360.75     16.96 o 
  20   3   0      128.85      124.47     12.11 o 
   0   4   0     4688.91     4827.43     55.56 o 
   2   4   0     2963.38     3447.79     32.37 o 
   4   4   0     2795.15     2880.70     31.72 o 
   6   4   0     1356.01     1362.53     18.52 o 
   8   4   0     2865.57     2770.29     32.92 o 
  10   4   0      471.67      467.57      9.72 o 
  12   4   0       71.39       65.78      3.98 o 
  14   4   0       41.09       47.81      5.02 o 
  16   4   0      470.41      470.66     16.18 o 
  18   4   0       19.10       26.54      6.80 o 
   2   5   0     1211.07     1332.38     15.76 o 
   4   5   0      212.30      225.91      6.49 o 
   6   5   0       28.21       45.11      3.56 o 
   8   5   0      331.86      322.52     12.07 o 
  10   5   0      313.26      313.81      9.16 o 
  12   5   0      273.16      252.71     10.53 o 
  14   5   0      300.03      299.97     10.24 o 
  16   5   0       67.03       62.94      6.05 o 
  18   5   0      206.70      195.76     19.67 o 
   0   6   0     1426.14     1263.05     20.74 o 
   2   6   0     3261.01     3161.41     29.28 o 
   4   6   0       52.99       44.93      3.69 o 
   6   6   0    10862.94    10831.90    106.69 o 
   8   6   0      707.82      698.88     14.02 o 
  10   6   0      284.02      270.91      8.95 o 
  12   6   0      173.62      162.62      7.44 o 
  14   6   0      512.97      534.54     14.12 o 
  16   6   0      171.73      170.45     11.65 o 
  18   6   0      277.65      322.67     23.81 o 
   2   7   0        4.45        3.79      1.90 o 
   4   7   0      147.83      149.61     11.03 o 
   6   7   0       55.90       61.46      4.67 o 
   8   7   0     1577.37     1580.74     24.35 o 
  10   7   0      318.33      318.17     11.54 o 
  12   7   0       20.82       16.59      8.56 o 
  14   7   0        5.30       13.83      4.45 o 
  16   7   0       73.61       75.80      8.20 o 
   0   8   0      384.01      361.61     12.23 o 
   2   8   0      273.97      289.03      7.07 o 
   4   8   0      448.06      449.00     10.15 o 
   6   8   0     1945.80     1924.15     44.43 o 
   8   8   0       33.65       40.68      5.21 o 
  10   8   0      126.59      139.12     11.38 o 
  12   8   0       12.55       20.91      9.96 o 
  14   8   0       18.35       19.37      5.28 o 
   2   9   0       59.01       59.83      4.07 o 
   4   9   0      203.77      200.00      9.01 o 
   6   9   0       35.84       39.90      6.63 o 
   8   9   0     1736.32     1695.12     39.87 o 
  10   9   0      376.71      365.97     17.63 o 
  12   9   0      131.19      145.02     24.41 o 
  14   9   0      171.54      179.61     13.24 o 
   0  10   0       26.95       18.50      5.06 o 
   2  10   0      691.16      680.93     23.17 o 
   4  10   0      439.60      423.78     19.37 o 
   6  10   0      477.86      478.38     19.31 o 
   8  10   0        2.50       15.53      5.70 o 
  10  10   0      121.01      115.14     11.53 o 
  12  10   0       13.02       14.42      7.31 o 
   2  11   0        4.48        8.43      4.77 o 
   4  11   0      258.48      248.62     14.43 o 
   6  11   0      289.87      302.35     40.35 o 
   8  11   0      238.46      213.33     14.45 o 
   0  12   0     1198.44     1217.92     48.16 o 
   2  12   0       34.64       38.26      7.79 o 
   4  12   0      135.34      146.74     12.51 o 
   6  12   0      298.83      284.31     16.66 o 
   1   1   1     2689.56     2884.06     29.03 o 
   2   1   1     6581.88     6978.50     51.61 o 
   3   1   1    10806.23    10910.47     79.23 o 
   4   1   1       69.63       54.94      1.90 o 
   5   1   1     2025.34     2072.35     20.52 o 
   6   1   1      337.65      301.66      4.21 o 
   7   1   1      236.12      214.92      3.50 o 
   8   1   1      539.30      551.30      5.69 o 
   9   1   1       67.12       64.67      2.06 o 
  10   1   1     3168.70     3043.40     20.30 o 
  11   1   1      185.03      195.67      3.72 o 
  12   1   1       27.94       27.93      2.12 o 
  13   1   1      379.04      383.94      6.47 o 
  14   1   1       27.18       28.74      2.42 o 
  15   1   1       33.83       37.78      3.65 o 
  16   1   1      465.00      439.22     11.93 o 
  17   1   1      136.01      142.49      7.71 o 
  18   1   1      232.44      235.94      9.73 o 
  19   1   1        1.80        1.92      3.52 o 
  20   1   1      427.23      448.70     14.05 o 
   0   2   1      355.63      273.39      9.33 o 
   1   2   1    19849.33    19826.33    222.92 o 
   2   2   1    18840.05    19389.28    153.55 o 
   3   2   1      437.87      479.55      5.30 o 
   4   2   1     3640.71     3635.29     31.04 o 
   5   2   1        3.12        2.41      0.72 o 
   6   2   1     4480.56     4459.91     32.18 o 
   7   2   1      463.23      461.60      5.46 o 
   8   2   1     1906.37     1776.33     12.35 o 
   9   2   1      758.22      798.57      7.66 o 
  10   2   1     3238.52     3078.66     19.91 o 
  11   2   1      242.45      239.98      4.14 o 
  12   2   1       21.14       19.62      1.74 o 
  13   2   1       25.04       24.77      2.21 o 
  14   2   1     2220.79     2192.54     20.39 o 
  15   2   1       77.98       78.46      4.69 o 
  16   2   1        0.44       -0.41      2.58 o 
  17   2   1       48.67       55.57      5.64 o 
  18   2   1      365.38      360.24     19.74 o 
  19   2   1       92.36       89.22      7.26 o 
  20   2   1        0.03        2.23      3.99 o 
   1   3   1       11.12       16.20      2.08 o 
   2   3   1     3190.77     3293.92     39.34 o 
   3   3   1      107.53      123.51      2.83 o 
   4   3   1       94.39      105.05      2.98 o 
   5   3   1     2020.48     2054.10     15.05 o 
   6   3   1      224.19      201.61      3.48 o 
   7   3   1      161.74      146.49      3.14 o 
   8   3   1      692.18      652.47      8.18 o 
   9   3   1      310.31      301.11      4.56 o 
  10   3   1       39.38       36.73      1.97 o 
  11   3   1      332.48      312.21      5.01 o 
  12   3   1       32.19       30.43      2.09 o 
  13   3   1        9.74       14.91      1.74 o 
  14   3   1      120.13      132.54      4.81 o 
  15   3   1        0.35        2.03      2.18 o 
  16   3   1       31.21       36.67      3.96 o 
  17   3   1        0.08        1.11      2.75 o 
  18   3   1        9.25       11.65      3.96 o 
  19   3   1       23.94       34.48      9.73 o 
  20   3   1        6.53        4.07      4.71 o 
   0   4   1     1861.65     1735.96     16.56 o 
   1   4   1        5.67        3.54      0.97 o 
   2   4   1     4853.04     4853.18     30.44 o 
   3   4   1     2847.88     2931.46     21.03 o 
   4   4   1     7440.70     7614.21     52.48 o 
   5   4   1      998.55     1071.01     10.80 o 
   6   4   1     1127.24     1049.47     10.93 o 
   7   4   1       86.76       92.38      3.17 o 
   8   4   1     5338.22     5091.55     34.36 o 
   9   4   1       30.71       36.16      2.18 o 
  10   4   1      300.79      272.97      4.87 o 
  11   4   1       54.10       47.33      2.37 o 
  12   4   1      528.51      531.30      7.18 o 
  13   4   1        8.90        8.78      1.96 o 
  14   4   1      256.29      236.89      6.27 o 
  15   4   1      179.64      188.59      6.68 o 
  16   4   1      442.13      438.90     10.40 o 
  17   4   1        5.41        4.26      2.71 o 
  18   4   1        0.05        3.48      3.56 o 
  19   4   1        1.57        0.30      4.25 o 
   1   5   1       12.66       15.50      1.34 o 
   2   5   1      163.16      173.37      3.71 o 
   3   5   1      782.34      844.80      8.76 o 
   4   5   1     2066.34     2140.19     17.21 o 
   5   5   1       32.80       36.48      2.23 o 
   6   5   1       34.72       30.27      2.22 o 
   7   5   1     1258.29     1249.08     13.22 o 
   8   5   1        1.86        3.52      1.48 o 
   9   5   1       61.04       56.09      3.04 o 
  10   5   1      497.15      468.72      7.98 o 
  11   5   1      299.65      309.81      6.24 o 
  12   5   1      369.07      358.86      7.27 o 
  13   5   1        0.37        3.16      1.72 o 
  14   5   1      666.53      675.38     10.96 o 
  15   5   1        9.04       12.59      4.33 o 
  16   5   1      587.26      577.59     13.55 o 
  17   5   1       17.41       15.29      4.65 o 
  18   5   1      163.37      163.52      8.46 o 
   0   6   1        1.67        1.02      1.34 o 
   1   6   1      108.38      119.16      2.83 o 
   2   6   1        0.29        2.45      1.05 o 
   3   6   1      381.53      397.74      5.73 o 
   4   6   1      832.09      905.85      9.96 o 
   5   6   1       68.59       59.31      2.96 o 
   6   6   1       20.41       22.54      2.99 o 
   7   6   1       63.88       52.94      2.96 o 
   8   6   1      514.93      487.22      8.06 o 
   9   6   1      192.03      177.26      5.00 o 
  10   6   1      201.95      205.24      5.53 o 
  11   6   1       23.99       26.66      3.19 o 
  12   6   1        2.82        4.91      2.01 o 
  13   6   1       29.43       32.95      3.36 o 
  14   6   1       46.80       49.32      4.15 o 
  15   6   1       58.25       53.81      4.41 o 
  16   6   1       25.72       27.89      7.60 o 
  17   6   1        2.64        9.08      3.87 o 
  18   6   1       31.87       36.92      6.94 o 
   1   7   1       24.59       23.68      1.74 o 
   2   7   1       12.06        8.91      1.36 o 
   3   7   1       88.50       92.55      3.21 o 
   4   7   1     1340.91     1336.74     14.77 o 
   5   7   1        9.45       12.94      2.01 o 
   6   7   1        7.96        8.72      1.90 o 
   7   7   1      438.24      434.29      7.84 o 
   8   7   1       26.43       30.97      2.77 o 
   9   7   1      125.46      130.72      5.45 o 
  10   7   1      363.31      354.09      9.71 o 
  11   7   1       47.68       54.29      4.80 o 
  12   7   1      331.22      340.85      9.16 o 
  13   7   1        0.01        4.41      2.20 o 
  14   7   1      438.98      444.02     10.16 o 
  15   7   1        0.08        5.83      2.75 o 
  16   7   1      557.58      571.26     14.47 o 
  17   7   1        0.60        2.67      3.55 o 
   0   8   1     1684.22     1680.90     22.33 o 
   1   8   1       78.60       80.10      2.92 o 
   2   8   1      790.35      754.99      8.41 o 
   3   8   1      119.31      122.26      3.67 o 
   4   8   1      836.23      820.74     10.06 o 
   5   8   1     1328.39     1316.79     15.21 o 
   6   8   1       24.65       23.00      2.77 o 
   7   8   1      119.48      140.29      6.42 o 
   8   8   1     1152.27     1146.54     18.55 o 
   9   8   1       66.16       67.89      5.10 o 
  10   8   1      172.85      181.15      7.50 o 
  11   8   1        8.21        9.70      3.15 o 
  12   8   1      886.23      905.07     17.79 o 
  13   8   1      152.82      164.86     10.96 o 
  14   8   1       33.86       41.65      4.57 o 
  15   8   1        1.18       10.63      3.13 o 
   1   9   1       68.28       69.90      2.99 o 
   2   9   1       24.38       17.81      2.15 o 
   3   9   1        1.05        2.67      1.64 o 
   4   9   1       87.99       90.39      4.97 o 
   5   9   1       80.71       87.76      5.36 o 
   6   9   1        3.85        2.44      2.83 o 
   7   9   1       92.35       86.96      5.58 o 
   8   9   1       42.11       45.81      4.68 o 
   9   9   1       28.86       22.64      4.79 o 
  10   9   1       24.98       29.34      9.43 o 
  11   9   1        5.75        2.66      4.55 o 
  12   9   1        3.73       10.80      6.65 o 
  13   9   1        2.17       -3.57      6.20 o 
  14   9   1       54.12       57.35      5.29 o 
   0  10   1      792.74      825.95     17.52 o 
   1  10   1       16.64       11.50      2.32 o 
   2  10   1      928.94      923.08     14.84 o 
   3  10   1      108.34      104.44      7.65 o 
   4  10   1      378.15      387.92     10.45 o 
   5  10   1       79.11       86.49      5.71 o 
   6  10   1        0.28        1.41      3.18 o 
   7  10   1        2.37        4.49      5.15 o 
   8  10   1      429.15      448.67     13.77 o 
   9  10   1       55.41       56.17      6.59 o 
  10  10   1      364.27      378.66     13.09 o 
  11  10   1        4.88        4.57      3.85 o 
  12  10   1      163.25      194.18     12.19 o 
   1  11   1       58.66       60.97      4.64 o 
   2  11   1       15.87       12.43      3.22 o 
   3  11   1       84.45       93.27      6.09 o 
   4  11   1       24.18       31.32      4.85 o 
   5  11   1        3.22        5.13      3.80 o 
   6  11   1       25.42       23.36      4.62 o 
   7  11   1       57.62       56.76      8.90 o 
   8  11   1       63.21       72.42      7.83 o 
   9  11   1       11.42       10.07      4.13 o 
   0  12   1        5.08       10.04      4.28 o 
   1  12   1        0.17        3.12      3.46 o 
   2  12   1      205.98      194.19      9.59 o 
   3  12   1      221.22      211.75     10.09 o 
   4  12   1       69.72       69.11      6.79 o 
   5  12   1       45.05       47.56      7.09 o 
   0   0   2    10580.05    10689.03    151.88 o 
   1   0   2     2767.32     2907.76     33.94 o 
   2   0   2     8558.31     8779.58     85.47 o 
   3   0   2      383.29      391.04      6.00 o 
   4   0   2    13973.86    14251.65    157.71 o 
   5   0   2     1005.73     1208.15     16.84 o 
   6   0   2     3185.22     3275.11     39.80 o 
   7   0   2     1906.18     2138.97     19.94 o 
   8   0   2      937.55      867.47     10.83 o 
   9   0   2        9.00        4.23      1.34 o 
  10   0   2     4503.63     4490.51     39.42 o 
  11   0   2     2752.37     2689.71     26.75 o 
  12   0   2     3340.49     3316.62     35.09 o 
  13   0   2     1012.50      996.58     17.09 o 
  14   0   2      104.93       99.13      5.30 o 
  15   0   2      135.35      127.04      6.87 o 
  16   0   2      665.24      652.67     20.86 o 
  17   0   2      155.25      156.02     11.18 o 
  18   0   2      215.85      207.28     13.15 o 
  19   0   2      261.47      278.53     15.13 o 
  20   0   2       42.16       23.19      9.89 o 
   1   1   2      136.00      142.49      2.84 o 
   2   1   2      547.23      531.45      4.91 o 
   3   1   2     1449.97     1431.80     11.41 o 
   4   1   2      333.24      303.47      3.86 o 
   5   1   2      496.37      470.87      6.70 o 
   6   1   2      506.55      529.12      5.76 o 
   7   1   2      537.75      495.94      5.46 o 
   8   1   2      141.81      125.82      2.68 o 
   9   1   2      169.27      149.53      2.89 o 
  10   1   2       10.19        9.55      1.26 o 
  11   1   2      142.08      135.66      3.37 o 
  12   1   2      985.04      955.45      9.98 o 
  13   1   2       42.15       36.76      2.33 o 
  14   1   2      133.52      142.28      4.09 o 
  15   1   2       24.90       24.66      2.97 o 
  16   1   2       33.40       31.12      3.98 o 
  17   1   2       10.07        8.67      4.92 o 
  18   1   2      194.92      183.94     10.34 o 
  19   1   2        6.64        8.17      4.20 o 
  20   1   2       99.05       88.07      7.47 o 
   0   2   2     4776.23     5144.64     71.50 o 
   1   2   2      523.62      555.52      8.62 o 
   2   2   2     1241.02     1181.48     11.57 o 
   3   2   2     2035.08     2373.57     19.65 o 
   4   2   2     1819.85     1871.41     14.79 o 
   5   2   2        2.83        1.38      0.96 o 
   6   2   2      834.94      756.59      7.45 o 
   7   2   2       62.73       73.75      2.15 o 
   8   2   2      172.81      160.23      3.02 o 
   9   2   2     1582.98     1571.40     11.67 o 
  10   2   2     1736.43     1687.89     12.70 o 
  11   2   2       72.16       69.07      2.48 o 
  12   2   2      512.72      508.53      7.27 o 
  13   2   2       41.45       45.69      2.68 o 
  14   2   2        3.54        2.41      1.53 o 
  15   2   2      192.60      185.98      7.08 o 
  16   2   2       25.56       29.15      3.55 o 
  17   2   2       49.36       50.30      5.85 o 
  18   2   2       82.63       77.02      6.54 o 
  19   2   2        0.28        1.57      3.59 o 
  20   2   2        4.36       -1.16      4.54 o 
   1   3   2     1907.27     2024.29     16.77 o 
   2   3   2      102.12       94.66      2.63 o 
   3   3   2      234.52      236.45      4.66 o 
   4   3   2      104.68       91.49      2.79 o 
   5   3   2      109.32      106.56      3.41 o 
   6   3   2     2408.78     2420.78     17.52 o 
   7   3   2       47.21       45.75      1.90 o 
   8   3   2      205.08      168.67      3.23 o 
   9   3   2       12.32        4.84      1.09 o 
  10   3   2       31.53       32.53      2.17 o 
  11   3   2      283.87      269.66      4.65 o 
  12   3   2     2890.71     2846.43     22.49 o 
  13   3   2      127.88      121.49      3.95 o 
  14   3   2      691.88      681.28     11.16 o 
  15   3   2        6.53        3.33      2.45 o 
  16   3   2       94.04      110.46      5.81 o 
  17   3   2       12.29       16.48      4.29 o 
  18   3   2      803.45      823.30     17.07 o 
  19   3   2        6.72       10.86      4.10 o 
   0   4   2       11.66        2.19      1.69 o 
   1   4   2       12.59        8.12      1.06 o 
   2   4   2      646.19      594.27      5.99 o 
   3   4   2     1638.51     1906.82     14.63 o 
   4   4   2     3486.11     3522.97     24.83 o 
   5   4   2       17.70       23.59      1.75 o 
   6   4   2      391.44      376.64      5.83 o 
   7   4   2       31.39       29.73      1.97 o 
   8   4   2      162.67      165.38      3.81 o 
   9   4   2     1593.57     1589.39     13.45 o 
  10   4   2      217.93      214.56      4.32 o 
  11   4   2       92.56       90.66      3.20 o 
  12   4   2      452.63      447.39      6.84 o 
  13   4   2      405.68      381.68      8.04 o 
  14   4   2        1.85        4.51      2.19 o 
  15   4   2      232.19      228.25      7.21 o 
  16   4   2      445.56      434.64     11.52 o 
  17   4   2       67.72       72.98      5.91 o 
  18   4   2       46.45       56.42      5.72 o 
  19   4   2       11.00        6.75      3.86 o 
   1   5   2     1262.19     1332.51      9.81 o 
   2   5   2      332.06      362.14      4.29 o 
   3   5   2       24.60       23.35      1.68 o 
   4   5   2       52.89       60.48      2.41 o 
   5   5   2      157.01      140.66      3.71 o 
   6   5   2      599.39      574.18      7.92 o 
   7   5   2      122.23      107.01      3.63 o 
   8   5   2       26.75       23.51      2.23 o 
   9   5   2      158.24      156.38      4.44 o 
  10   5   2      141.04      138.73      4.12 o 
  11   5   2       30.78       35.13      2.64 o 
  12   5   2      591.94      592.93     10.90 o 
  13   5   2       87.99       87.86      5.33 o 
  14   5   2      324.92      302.74     10.17 o 
  15   5   2        4.20        5.60      2.83 o 
  16   5   2       17.26       28.57      4.19 o 
  17   5   2       69.15       78.40      6.15 o 
  18   5   2      248.58      247.80      9.64 o 
   0   6   2     1541.52     1460.70     16.16 o 
   1   6   2      150.26      149.13      3.12 o 
   2   6   2     1739.57     1658.84     13.06 o 
   3   6   2       73.41       67.92      2.62 o 
   4   6   2     4489.10     4477.88     32.23 o 
   5   6   2      353.26      382.69      6.58 o 
   6   6   2     2298.86     2227.86     20.31 o 
   7   6   2      842.15      839.85     10.76 o 
   8   6   2      255.30      243.45      5.64 o 
   9   6   2        0.27        4.39      1.64 o 
  10   6   2     1713.62     1724.63     21.46 o 
  11   6   2      398.24      399.24      9.21 o 
  12   6   2      537.58      526.22     10.97 o 
  13   6   2      178.79      177.77      6.63 o 
  14   6   2      100.49       97.50      6.06 o 
  15   6   2      208.65      192.11      8.15 o 
  16   6   2      435.40      451.10     14.93 o 
  17   6   2      200.46      197.05      8.92 o 
  18   6   2      270.59      263.29     13.22 o 
   1   7   2      282.27      288.00      4.60 o 
   2   7   2      223.08      237.78      4.21 o 
   3   7   2      123.58      119.65      3.41 o 
   4   7   2       13.25       13.66      1.72 o 
   5   7   2      166.82      173.89      4.44 o 
   6   7   2      332.71      347.45      6.80 o 
   7   7   2       14.99       19.14      2.60 o 
   8   7   2        6.19        5.60      2.21 o 
   9   7   2        4.63        5.42      2.56 o 
  10   7   2        6.33        4.64      2.49 o 
  11   7   2       45.93       49.69      4.21 o 
  12   7   2       54.08       57.71      4.94 o 
  13   7   2        7.01       15.79      5.61 o 
  14   7   2        5.93        9.53      3.40 o 
  15   7   2        0.01        1.54      2.88 o 
  16   7   2        4.76        5.82      3.54 o 
  17   7   2        0.53        1.69      4.03 o 
   0   8   2      507.72      505.95      9.40 o 
   1   8   2       53.94       58.04      2.59 o 
   2   8   2      378.07      375.64      6.06 o 
   3   8   2       21.27       19.40      1.99 o 
   4   8   2      329.37      328.75      6.03 o 
   5   8   2       74.31       75.73      4.19 o 
   6   8   2     1095.22     1078.87     15.90 o 
   7   8   2       77.89       75.25      5.01 o 
   8   8   2       22.16       28.96      3.69 o 
   9   8   2       21.35       19.78      3.48 o 
  10   8   2      202.94      218.25     12.16 o 
  11   8   2       25.96       22.37      3.75 o 
  12   8   2       56.03       65.65      5.04 o 
  13   8   2       19.05       22.27      3.74 o 
  14   8   2       16.31       30.81      4.45 o 
  15   8   2        1.04        8.31      3.97 o 
   1   9   2       81.78       83.39      3.59 o 
   2   9   2       18.05       11.89      2.41 o 
   3   9   2       34.90       31.44      2.99 o 
   4   9   2        2.47        3.89      2.22 o 
   5   9   2      200.20      206.75      7.38 o 
   6   9   2      544.41      529.85     12.00 o 
   7   9   2       66.35       68.92      5.21 o 
   8   9   2       77.64       88.00      5.81 o 
   9   9   2        0.04       -0.81      2.56 o 
  10   9   2       62.35       91.05     14.71 o 
  11   9   2       47.83       44.75      5.61 o 
  12   9   2      322.19      315.21     18.77 o 
  13   9   2        0.13        1.60      3.16 o 
  14   9   2       93.44       94.60      6.49 o 
   0  10   2        1.36        7.68      3.36 o 
   1  10   2        1.20        2.93      2.29 o 
   2  10   2      228.63      238.35      7.34 o 
   3  10   2      121.92      118.04      5.68 o 
   4  10   2      192.01      193.35      7.59 o 
   5  10   2       51.36       54.15      4.81 o 
   6  10   2        2.77        6.56      3.86 o 
   7  10   2      126.64      118.83      6.73 o 
   8  10   2        9.31       14.57      3.31 o 
   9  10   2      133.10      120.76      8.11 o 
  10  10   2      341.94      355.00     12.65 o 
  11  10   2       80.39      105.77     13.46 o 
  12  10   2       20.89       28.17      4.46 o 
   1  11   2       89.80       85.39      5.27 o 
   2  11   2       12.72       22.15      3.31 o 
   3  11   2        3.48        8.20      3.96 o 
   4  11   2        7.70        5.24      2.81 o 
   5  11   2       20.22       20.90      3.73 o 
   6  11   2       54.74       53.10      5.92 o 
   7  11   2      129.17      126.65     14.18 o 
   8  11   2      233.91      218.84     10.14 o 
   9  11   2        5.82       13.14      4.15 o 
   0  12   2      201.16      199.84     10.79 o 
   1  12   2        7.91       18.76      4.83 o 
   2  12   2      396.99      413.47     11.67 o 
   3  12   2        3.02        7.99      3.56 o 
   4  12   2      255.54      293.63     15.47 o 
   5  12   2        0.88        4.48      3.48 o 
   1   1   3      888.98      863.05     11.71 o 
   2   1   3       89.06       78.57      1.63 o 
   3   1   3       98.39       93.14      1.69 o 
   4   1   3     6174.84     6757.48     49.23 o 
   5   1   3     1755.70     1982.20     14.65 o 
   6   1   3      560.07      574.25      5.83 o 
   7   1   3     3516.42     3886.38     27.18 o 
   8   1   3     1437.88     1336.33     10.67 o 
   9   1   3       23.25       20.58      1.47 o 
  10   1   3      558.17      571.68      6.72 o 
  11   1   3      224.32      222.87      4.26 o 
  12   1   3      206.27      213.18      4.40 o 
  13   1   3       30.37       33.88      2.31 o 
  14   1   3     1631.07     1600.41     16.34 o 
  15   1   3      103.66      108.32      5.25 o 
  16   1   3     1220.34     1208.09     19.05 o 
  17   1   3       17.42       20.74      3.79 o 
  18   1   3      539.45      556.03     13.31 o 
  19   1   3        1.00        0.95      3.55 o 
  20   1   3      462.62      472.25     16.93 o 
   0   2   3      187.79      191.91      6.72 o 
   1   2   3      413.35      413.93      6.08 o 
   2   2   3     9693.94     9838.75    105.09 o 
   3   2   3     2195.22     2322.22     16.25 o 
   4   2   3     3648.97     3856.20     27.56 o 
   5   2   3     3142.64     3474.29     24.01 o 
   6   2   3     1358.21     1282.88     10.41 o 
   7   2   3      452.55      496.61      5.70 o 
   8   2   3     3025.27     3047.87     21.56 o 
   9   2   3       71.29       72.59      2.40 o 
  10   2   3      184.96      187.70      3.76 o 
  11   2   3       80.50       80.90      3.18 o 
  12   2   3     2058.56     2023.99     16.61 o 
  13   2   3      265.10      262.97      5.22 o 
  14   2   3      367.52      360.36      7.35 o 
  15   2   3      189.94      188.51      6.44 o 
  16   2   3      206.98      218.72      7.50 o 
  17   2   3        3.12        3.29      3.26 o 
  18   2   3       44.22       50.01      5.82 o 
  19   2   3       29.69       37.92      5.63 o 
  20   2   3      319.14      347.01     14.68 o 
   1   3   3      329.55      387.25      4.27 o 
   2   3   3      294.80      297.62      3.48 o 
   3   3   3      252.40      244.16      3.59 o 
   4   3   3       52.05       79.62      2.11 o 
   5   3   3     1204.57     1372.24     14.16 o 
   6   3   3      843.07      797.31      8.03 o 
   7   3   3      155.43      165.08      3.04 o 
   8   3   3       63.73       63.74      2.15 o 
   9   3   3        2.48        1.82      0.97 o 
  10   3   3      141.47      141.28      3.42 o 
  11   3   3       61.91       62.12      2.60 o 
  12   3   3       11.69       10.72      1.70 o 
  13   3   3       35.38       40.44      3.45 o 
  14   3   3        0.57        0.88      1.98 o 
  15   3   3       13.81       10.93      2.60 o 
  16   3   3      456.36      444.53     11.42 o 
  17   3   3        6.63       12.96      3.60 o 
  18   3   3       10.25       17.80      7.28 o 
  19   3   3       10.31       11.41      5.36 o 
   0   4   3     1394.79     1452.50     16.72 o 
   1   4   3      494.45      514.13      5.45 o 
   2   4   3     3340.37     3350.24     22.69 o 
   3   4   3      225.79      244.59      3.95 o 
   4   4   3     2560.52     2438.97     19.31 o 
   5   4   3       92.18       99.78      2.90 o 
   6   4   3     1083.07     1002.40     10.57 o 
   7   4   3        7.03        4.99      1.26 o 
   8   4   3     1001.40      960.41      9.80 o 
   9   4   3      480.58      486.90      6.13 o 
  10   4   3     1046.53     1048.05     10.10 o 
  11   4   3       40.64       43.70      2.79 o 
  12   4   3      241.85      240.49      5.43 o 
  13   4   3       11.58       12.01      2.56 o 
  14   4   3     1708.88     1654.64     23.12 o 
  15   4   3        0.03        3.34      2.45 o 
  16   4   3        2.78        4.89      2.76 o 
  17   4   3       33.46       34.40      4.43 o 
  18   4   3      205.77      203.27      9.06 o 
  19   4   3        8.37        3.64      4.06 o 
   1   5   3     1253.22     1333.47      9.58 o 
   2   5   3       25.23       29.32      1.40 o 
   3   5   3      179.34      197.08      3.10 o 
   4   5   3       27.42       29.32      1.84 o 
   5   5   3      164.43      162.96      3.95 o 
   6   5   3       65.17       65.39      2.85 o 
   7   5   3       77.24       85.49      3.31 o 
   8   5   3      162.36      160.21      4.36 o 
   9   5   3       43.17       39.78      2.74 o 
  10   5   3      497.24      486.85      8.35 o 
  11   5   3        8.27       12.90      2.80 o 
  12   5   3      220.84      208.73      7.98 o 
  13   5   3      172.10      182.52      8.17 o 
  14   5   3      524.67      498.51     11.77 o 
  15   5   3       11.83        9.22      3.09 o 
  16   5   3      137.95      160.85      7.77 o 
  17   5   3       36.48       38.86      4.99 o 
  18   5   3       21.24       23.02      4.28 o 
   0   6   3        0.07        2.66      1.50 o 
   1   6   3        0.54       -1.01      0.93 o 
   2   6   3        0.70        2.53      1.22 o 
   3   6   3      649.82      702.02      7.63 o 
   4   6   3        0.37        4.82      1.36 o 
   5   6   3       73.04       79.53      3.25 o 
   6   6   3      186.40      183.21      5.14 o 
   7   6   3       28.68       31.16      2.74 o 
   8   6   3        1.00        3.82      1.73 o 
   9   6   3       53.63       61.48      3.68 o 
  10   6   3        1.60        4.21      1.84 o 
  11   6   3       49.61       49.80      5.25 o 
  12   6   3       29.84       18.21      5.05 o 
  13   6   3        1.33        4.97      2.81 o 
  14   6   3      122.80      124.15      6.58 o 
  15   6   3      109.95      107.91      6.56 o 
  16   6   3        2.11       -0.68      2.62 o 
  17   6   3        1.09        1.37      3.91 o 
   1   7   3      471.51      482.54      6.03 o 
   2   7   3        0.09       -0.87      1.06 o 
   3   7   3        0.15        1.68      1.25 o 
   4   7   3      123.97      121.97      4.10 o 
   5   7   3        9.62       11.02      2.11 o 
   6   7   3      117.35      113.83      4.60 o 
   7   7   3       29.69       37.90      3.20 o 
   8   7   3       93.72      105.16      5.03 o 
   9   7   3       29.63       29.22      3.69 o 
  10   7   3      874.46      840.14     15.53 o 
  11   7   3       40.27       46.71      4.38 o 
  12   7   3      184.96      181.87      8.19 o 
  13   7   3       66.13       65.07      5.87 o 
  14   7   3      361.27      352.26     10.48 o 
  15   7   3        5.71        5.28      3.41 o 
  16   7   3      388.04      406.39     11.99 o 
   0   8   3     1066.76     1029.03     14.25 o 
   1   8   3      666.10      664.95      8.21 o 
   2   8   3      852.80      831.06     11.22 o 
   3   8   3       38.07       38.96      2.80 o 
   4   8   3      999.87      976.88     12.59 o 
   5   8   3       40.59       35.72      3.43 o 
   6   8   3     1342.94     1331.64     18.13 o 
   7   8   3       82.29       91.33      5.76 o 
   8   8   3      604.57      602.84     12.83 o 
   9   8   3      144.95      152.68      6.81 o 
  10   8   3      721.65      764.60     15.35 o 
  11   8   3       29.00       37.17      4.28 o 
  12   8   3       60.54       61.72      5.91 o 
  13   8   3       80.63       87.04     10.19 o 
  14   8   3      329.05      379.61     11.23 o 
  15   8   3       51.22       64.37      5.85 o 
   1   9   3       13.44       18.28      2.69 o 
   2   9   3       23.19       23.50      2.81 o 
   3   9   3       43.95       45.88      3.51 o 
   4   9   3      169.72      160.75      5.87 o 
   5   9   3       13.01       12.85      2.90 o 
   6   9   3       23.63       28.42      3.77 o 
   7   9   3       22.98       25.11      4.47 o 
   8   9   3       17.26       19.97      3.49 o 
   9   9   3        2.58        4.86      2.88 o 
  10   9   3      116.63      148.57     15.52 o 
  11   9   3       57.36       50.37      4.74 o 
  12   9   3       29.31       32.66      4.86 o 
  13   9   3        0.05        4.43      7.92 o 
  14   9   3       14.17       11.57      4.57 o 
   0  10   3      392.59      404.26     13.30 o 
   1  10   3       72.30       83.22      4.93 o 
   2  10   3      696.99      697.02     12.73 o 
   3  10   3      103.59      100.95      5.36 o 
   4  10   3      685.93      684.05     14.22 o 
   5  10   3       15.15       12.44      3.10 o 
   6  10   3      296.31      317.39     19.20 o 
   7  10   3        9.43       11.57      3.39 o 
   8  10   3     1090.44     1094.54     19.46 o 
   9  10   3        1.50        7.38      2.98 o 
  10  10   3       97.43      111.38      7.00 o 
  11  10   3        1.29        8.96      3.63 o 
  12  10   3      136.23      141.17      9.86 o 
   1  11   3       11.09       12.62      2.88 o 
   2  11   3        3.19        1.16      2.25 o 
   3  11   3       10.56       12.28      3.87 o 
   4  11   3        0.00       -0.09      4.49 o 
   5  11   3        9.29       14.31      3.25 o 
   6  11   3        9.43       16.13      3.41 o 
   7  11   3       83.74       89.99      7.75 o 
   8  11   3       58.85       62.13      6.37 o 
   9  11   3        2.64        8.45      4.03 o 
   0  12   3       20.48       18.35      4.86 o 
   1  12   3       25.96       21.32      3.57 o 
   2  12   3       47.02       40.95      5.95 o 
   3  12   3      145.38      134.68      7.34 o 
   4  12   3       12.49       20.54      3.77 o 
   5  12   3        0.62        7.27      3.58 o 
   0   0   4     1431.09     1528.37     23.17 o 
   1   0   4     2897.29     2815.28     41.01 o 
   2   0   4     3516.24     3493.04     30.04 o 
   3   0   4        7.03       -1.56      0.91 o 
   4   0   4      102.53      168.60      3.38 o 
   5   0   4      437.71      506.09      7.16 o 
   6   0   4    14210.11    15492.55    127.19 o 
   7   0   4      606.69      747.25     10.06 o 
   8   0   4     1773.14     1687.28     18.71 o 
   9   0   4       36.09       44.94      2.81 o 
  10   0   4     1187.40     1127.37     15.15 o 
  11   0   4      788.62      719.70     11.87 o 
  12   0   4      738.91      696.66     12.14 o 
  13   0   4       44.72       47.70      3.77 o 
  14   0   4       88.16       92.64      5.68 o 
  15   0   4       22.12       17.56      4.07 o 
  16   0   4      499.18      494.60     15.12 o 
  17   0   4       78.39       67.82     12.87 o 
  18   0   4      310.25      301.05     16.16 o 
  19   0   4        0.29       -4.02      5.82 o 
  20   0   4       69.76       74.50     14.84 o 
   1   1   4      310.17      303.05      4.57 o 
   2   1   4      276.64      282.65      3.83 o 
   3   1   4        2.72       -0.64      0.37 o 
   4   1   4      196.51      202.22      2.89 o 
   5   1   4      186.35      183.73      2.84 o 
   6   1   4      191.81      234.51      3.42 o 
   7   1   4        3.75        3.01      0.79 o 
   8   1   4     1401.80     1432.81     11.26 o 
   9   1   4      396.41      407.72      5.27 o 
  10   1   4       30.48       38.85      1.98 o 
  11   1   4        0.55        0.72      0.96 o 
  12   1   4      426.29      398.71      6.30 o 
  13   1   4       13.18        8.47      1.81 o 
  14   1   4      124.96      124.72      4.88 o 
  15   1   4      146.37      151.06      5.52 o 
  16   1   4      128.88      134.64      6.06 o 
  17   1   4        5.82        9.28      2.84 o 
  18   1   4      219.02      220.15      9.64 o 
  19   1   4        7.10        7.59      4.55 o 
  20   1   4       24.97       11.50      5.07 o 
   0   2   4     1840.02     1796.62     25.26 o 
   1   2   4       13.31        7.69      0.86 o 
   2   2   4      767.47      895.92      6.68 o 
   3   2   4      556.77      627.21      5.45 o 
   4   2   4      435.76      426.06      4.22 o 
   5   2   4        0.03        0.11      0.54 o 
   6   2   4     2084.71     2180.48     15.72 o 
   7   2   4      109.17      101.57      2.50 o 
   8   2   4      615.49      596.74      6.72 o 
   9   2   4        1.78       -0.09      0.90 o 
  10   2   4      264.13      211.74      3.98 o 
  11   2   4      167.60      147.51      3.54 o 
  12   2   4       91.30       91.87      3.35 o 
  13   2   4      186.68      191.31      4.70 o 
  14   2   4        0.75        4.31      1.73 o 
  15   2   4        0.35       -0.70      2.08 o 
  16   2   4       86.28       90.26      6.79 o 
  17   2   4        6.40        9.59      3.51 o 
  18   2   4      109.14      106.58      8.87 o 
  19   2   4       12.40       11.80      4.27 o 
  20   2   4       89.54       89.36      7.82 o 
   1   3   4      451.80      456.42      4.45 o 
   2   3   4     2397.45     2501.01     16.42 o 
   3   3   4      224.69      275.89      3.81 o 
   4   3   4      246.12      323.17      4.36 o 
   5   3   4       19.78       18.29      1.24 o 
   6   3   4      268.06      264.83      4.23 o 
   7   3   4      172.60      195.10      3.53 o 
   8   3   4     2337.62     2389.23     17.24 o 
   9   3   4      577.76      568.53      7.02 o 
  10   3   4      601.92      612.75      7.65 o 
  11   3   4       55.53       61.55      2.93 o 
  12   3   4     1391.01     1311.75     13.22 o 
  13   3   4       11.14        9.10      2.07 o 
  14   3   4      670.06      658.09     13.13 o 
  15   3   4      161.78      156.78      8.78 o 
  16   3   4      447.45      440.52     11.39 o 
  17   3   4       20.87       27.04      4.50 o 
  18   3   4      717.65      715.41     17.50 o 
  19   3   4       13.91       12.85      4.47 o 
   0   4   4     2498.61     2534.79     30.15 o 
   1   4   4      206.48      201.02      3.21 o 
   2   4   4     3159.05     3201.75     21.92 o 
   3   4   4      365.97      401.57      4.60 o 
   4   4   4       37.69       19.96      1.42 o 
   5   4   4      176.95      199.12      3.49 o 
   6   4   4     1375.97     1363.35     14.92 o 
   7   4   4        8.27        7.42      1.28 o 
   8   4   4      184.57      181.33      3.75 o 
   9   4   4       88.06      100.83      3.62 o 
  10   4   4      248.27      262.19      5.82 o 
  11   4   4        6.79        4.63      1.56 o 
  12   4   4      395.26      398.31      8.27 o 
  13   4   4      124.29      118.84      5.79 o 
  14   4   4      356.30      360.97      9.75 o 
  15   4   4       10.00       12.53      3.18 o 
  16   4   4      159.94      147.60      8.06 o 
  17   4   4      209.82      206.50      8.64 o 
  18   4   4        0.02       -0.96      3.26 o 
  19   4   4       32.86       35.56      5.58 o 
   1   5   4       50.30       63.02      1.85 o 
   2   5   4      372.90      372.67      4.45 o 
   3   5   4      113.15      123.37      2.48 o 
   4   5   4      297.95      347.06      4.45 o 
   5   5   4       15.50       13.69      1.75 o 
   6   5   4      766.46      734.06     10.80 o 
   7   5   4       99.11       99.47      3.88 o 
   8   5   4      347.11      365.29      6.33 o 
   9   5   4       43.04       45.91      3.06 o 
  10   5   4      638.56      637.19     11.03 o 
  11   5   4       72.63       74.13      4.95 o 
  12   5   4      551.96      525.91     12.70 o 
  13   5   4        2.85       -1.38      2.34 o 
  14   5   4      396.78      359.81      9.99 o 
  15   5   4       23.14       14.33      3.37 o 
  16   5   4       72.11       72.30      5.78 o 
  17   5   4       41.63       37.91      6.25 o 
  18   5   4      167.65      159.25      8.36 o 
   0   6   4     8933.85     8903.07     84.51 o 
   1   6   4      217.58      244.43      3.87 o 
   2   6   4      777.51      725.42      7.39 o 
   3   6   4       40.74       35.53      2.04 o 
   4   6   4     2141.18     2074.41     16.51 o 
   5   6   4        5.98        9.43      1.55 o 
   6   6   4     1820.84     1770.04     20.19 o 
   7   6   4       19.61       24.52      2.54 o 
   8   6   4      991.87      999.46     15.06 o 
   9   6   4       90.65       94.59      4.58 o 
  10   6   4      559.15      553.63     16.15 o 
  11   6   4       24.66       29.69      3.97 o 
  12   6   4      926.03      953.51     28.76 o 
  13   6   4        2.66        4.01      3.03 o 
  14   6   4      402.17      420.63     11.14 o 
  15   6   4       23.29       18.60      3.65 o 
  16   6   4      334.99      346.68     10.76 o 
  17   6   4      326.53      316.19     10.67 o 
   1   7   4        1.55        1.28      1.11 o 
   2   7   4      204.77      204.41      4.45 o 
   3   7   4      130.76      120.10      3.96 o 
   4   7   4        0.61       -0.81      1.41 o 
   5   7   4        2.63        4.61      1.62 o 
   6   7   4        1.67        3.16      1.80 o 
   7   7   4       47.91       45.82      3.38 o 
   8   7   4       23.46       30.87      3.49 o 
   9   7   4        6.87        0.10      2.69 o 
  10   7   4        0.02        5.24      2.52 o 
  11   7   4        4.37        4.38      2.65 o 
  12   7   4       80.81       82.52      6.22 o 
  13   7   4        0.79        3.24      2.97 o 
  14   7   4        3.03        5.41      3.21 o 
  15   7   4      112.18       99.17      6.58 o 
  16   7   4       71.29       75.25      6.24 o 
   0   8   4      986.30      938.68     17.08 o 
   1   8   4       59.26       67.91      4.21 o 
   2   8   4      276.20      277.58      5.89 o 
   3   8   4        2.08        2.09      1.58 o 
   4   8   4      246.80      238.03      7.06 o 
   5   8   4        3.85        3.18      1.87 o 
   6   8   4      564.42      548.40     12.21 o 
   7   8   4      153.11      156.94      7.86 o 
   8   8   4       12.10       22.16      6.29 o 
   9   8   4        0.52        0.20      3.56 o 
  10   8   4      154.53      156.67     10.91 o 
  11   8   4       27.81       48.64     11.39 o 
  12   8   4      243.30      257.76      9.86 o 
  13   8   4       15.71       15.46      3.98 o 
  14   8   4       16.77       15.31      5.90 o 
  15   8   4       19.57       22.69      4.07 o 
   1   9   4       14.31       11.86      2.47 o 
   2   9   4      320.07      315.44      7.92 o 
   3   9   4      193.89      184.01      6.12 o 
   4   9   4        0.30        2.03      1.93 o 
   5   9   4       77.48       84.47      5.36 o 
   6   9   4      127.73      122.34      6.23 o 
   7   9   4       27.67       40.64      4.25 o 
   8   9   4       77.44       89.17     11.83 o 
   9   9   4       33.06       47.19      5.92 o 
  10   9   4        3.44        4.79      2.96 o 
  11   9   4        0.01        2.07      2.97 o 
  12   9   4       34.46       38.58      5.07 o 
  13   9   4        3.23        5.95      3.48 o 
   0  10   4      487.15      518.54     15.23 o 
   1  10   4       43.27       36.83      3.68 o 
   2  10   4        9.17       16.85      2.83 o 
   3  10   4       79.25       79.10      5.04 o 
   4  10   4      180.99      178.64      9.86 o 
   5  10   4        1.08        3.13      2.50 o 
   6  10   4       40.99       45.40      4.63 o 
   7  10   4       16.94       19.00      3.58 o 
   8  10   4      255.00      254.51     11.15 o 
   9  10   4        7.36       10.26      4.57 o 
  10  10   4       16.16       21.56      4.84 o 
  11  10   4       31.47       35.38      4.79 o 
   1  11   4        1.81        5.84      4.34 o 
   2  11   4       50.98       54.40      5.64 o 
   3  11   4       14.70       17.28      3.71 o 
   4  11   4       19.62       25.19      3.72 o 
   5  11   4      106.43      114.27      6.66 o 
   6  11   4       33.61       30.15      6.55 o 
   7  11   4        0.34        7.75      3.17 o 
   8  11   4       95.20       89.28      7.81 o 
   9  11   4        0.52        4.57      3.68 o 
   0  12   4      375.38      368.10     19.00 o 
   1  12   4        4.01        7.50      3.39 o 
   2  12   4      415.25      419.33     11.65 o 
   3  12   4       11.31        9.38      3.22 o 
   4  12   4       90.99      109.37     15.15 o 
   1   1   5        2.27        1.77      0.66 o 
   2   1   5       35.66       32.59      1.67 o 
   3   1   5        8.10        8.85      0.82 o 
   4   1   5     4043.40     4426.65     25.01 o 
   5   1   5      642.53      700.12      6.32 o 
   6   1   5      177.88      150.64      2.87 o 
   7   1   5      507.63      508.78      5.98 o 
   8   1   5      161.01      150.29      3.28 o 
   9   1   5       19.98       30.45      1.75 o 
  10   1   5     2410.87     2242.06     17.53 o 
  11   1   5        0.05        2.82      1.12 o 
  12   1   5      419.38      446.58      6.70 o 
  13   1   5      529.91      494.52      7.89 o 
  14   1   5      303.63      319.34      7.26 o 
  15   1   5      178.26      187.20      6.42 o 
  16   1   5     1445.02     1401.61     21.53 o 
  17   1   5       77.94       86.73      6.03 o 
  18   1   5      482.13      483.13     12.71 o 
  19   1   5        0.18        1.37      3.25 o 
  20   1   5      164.99      160.98     11.36 o 
   0   2   5     2280.30     2355.88     23.83 o 
   1   2   5      560.78      608.23      5.29 o 
   2   2   5     6154.67     6416.90     39.50 o 
   3   2   5      289.93      343.32      3.56 o 
   4   2   5     2869.42     3037.42     19.70 o 
   5   2   5      780.53      822.95      6.82 o 
   6   2   5      291.49      190.67      3.43 o 
   7   2   5       99.26      107.61      2.53 o 
   8   2   5     3909.41     3932.57     26.70 o 
   9   2   5        8.89       17.26      1.56 o 
  10   2   5      957.40      848.07      9.14 o 
  11   2   5      165.65      157.38      3.88 o 
  12   2   5       80.42      106.19      3.53 o 
  13   2   5        3.78        7.37      1.91 o 
  14   2   5      889.41      876.58     18.45 o 
  15   2   5      360.44      337.99     11.52 o 
  16   2   5      415.32      428.21     11.19 o 
  17   2   5        0.76        4.65      2.96 o 
  18   2   5        2.59        8.16      3.60 o 
  19   2   5      116.36      103.96      7.95 o 
   1   3   5      150.96      140.12      2.21 o 
   2   3   5        0.30       -0.96      0.48 o 
   3   3   5      194.41      230.51      3.10 o 
   4   3   5      399.03      409.75      6.03 o 
   5   3   5      899.76      940.56      8.65 o 
   6   3   5       22.56       23.40      1.54 o 
   7   3   5       77.51       83.63      2.61 o 
   8   3   5       26.41       18.75      1.64 o 
   9   3   5      849.26      790.38     10.02 o 
  10   3   5        5.76        4.39      1.38 o 
  11   3   5       22.78       20.37      2.16 o 
  12   3   5        8.48       14.00      2.02 o 
  13   3   5        0.27        4.63      1.78 o 
  14   3   5       97.47      101.06      5.19 o 
  15   3   5      228.92      230.58      7.48 o 
  16   3   5       36.46       38.39      5.00 o 
  17   3   5        7.81        4.17      3.36 o 
  18   3   5        9.59        6.62      3.63 o 
  19   3   5       50.59       58.52      6.61 o 
   0   4   5      875.31      766.14     10.53 o 
   1   4   5      355.29      387.71      4.63 o 
   2   4   5     4512.07     4611.38     30.27 o 
   3   4   5      510.81      521.65      5.38 o 
   4   4   5     1685.09     1570.10     14.32 o 
   5   4   5       64.24       69.92      2.44 o 
   6   4   5      359.00      325.77      6.24 o 
   7   4   5      256.63      252.64      5.37 o 
   8   4   5     2186.96     1948.23     18.28 o 
   9   4   5       58.81       55.10      3.22 o 
  10   4   5      861.09      865.31     11.31 o 
  11   4   5        1.22        2.44      1.39 o 
  12   4   5       91.40      100.18      5.10 o 
  13   4   5      187.04      182.77      6.30 o 
  14   4   5      747.29      734.16     14.24 o 
  15   4   5       87.80       74.11      5.40 o 
  16   4   5      235.92      241.95      8.70 o 
  17   4   5      164.01      153.91     10.69 o 
  18   4   5        1.88       -1.27      3.32 o 
  19   4   5       90.91      101.79      8.11 o 
   1   5   5       95.20      102.01      2.43 o 
   2   5   5       54.06       73.84      2.16 o 
   3   5   5      399.29      392.90      5.03 o 
   4   5   5      511.96      531.53      6.13 o 
   5   5   5      157.05      143.41      4.63 o 
   6   5   5        0.34       -1.77      1.50 o 
   7   5   5      330.37      330.75      6.93 o 
   8   5   5       59.90       73.16      3.47 o 
   9   5   5      250.23      256.56      6.22 o 
  10   5   5     1044.75      986.58     14.83 o 
  11   5   5      261.12      280.47      8.06 o 
  12   5   5      163.17      175.04      7.39 o 
  13   5   5        6.12        7.27      2.98 o 
  14   5   5       12.59        9.24      2.97 o 
  15   5   5       51.42       53.96      5.05 o 
  16   5   5      371.26      374.04     10.94 o 
  17   5   5        1.85        4.44      3.27 o 
  18   5   5      202.46      223.88     10.50 o 
   0   6   5       92.29       93.49      3.62 o 
   1   6   5        7.66        4.93      1.19 o 
   2   6   5       49.09       50.69      2.24 o 
   3   6   5       40.21       41.58      2.27 o 
   4   6   5        2.49        7.01      2.99 o 
   5   6   5      120.06      117.63      3.80 o 
   6   6   5       31.42       40.67      2.91 o 
   7   6   5       15.13       12.02      3.36 o 
   8   6   5        8.03       15.48      2.37 o 
   9   6   5      104.68      106.46      4.79 o 
  10   6   5        2.26        3.85      2.41 o 
  11   6   5       19.89       17.22      3.34 o 
  12   6   5        3.00        8.33      2.94 o 
  13   6   5       15.99       13.16      3.55 o 
  14   6   5       16.18       17.69      3.80 o 
  15   6   5        6.43        7.40      3.60 o 
  16   6   5       37.00       33.95      5.19 o 
  17   6   5      209.53      201.01      9.02 o 
   1   7   5       85.74       90.90      3.36 o 
   2   7   5       60.27       71.07      3.23 o 
   3   7   5      295.93      309.90      6.12 o 
   4   7   5      486.75      487.79      8.50 o 
   5   7   5        0.04       -0.15      1.53 o 
   6   7   5       48.33       56.98      4.51 o 
   7   7   5      417.81      421.70     11.18 o 
   8   7   5       74.82       78.79      6.51 o 
   9   7   5       31.44       30.12      3.86 o 
  10   7   5      853.75      861.09     16.82 o 
  11   7   5      280.81      285.88      9.63 o 
  12   7   5      154.61      142.28      7.46 o 
  13   7   5        1.57        5.59      3.05 o 
  14   7   5      116.31      111.23      7.74 o 
  15   7   5        0.27        3.03      2.82 o 
  16   7   5      362.22      367.33     11.36 o 
   0   8   5      365.17      342.04      9.77 o 
   1   8   5      138.25      139.85      4.59 o 
   2   8   5     1414.25     1360.57     15.36 o 
   3   8   5       26.03       21.34      2.69 o 
   4   8   5      822.40      794.99     13.39 o 
   5   8   5       69.27       67.40      4.28 o 
   6   8   5      452.32      460.02     12.18 o 
   7   8   5        2.07        4.93      2.67 o 
   8   8   5      971.11      978.15     37.75 o 
   9   8   5        0.88        6.81      2.77 o 
  10   8   5      476.88      490.20     12.72 o 
  11   8   5        2.98        3.06      2.60 o 
  12   8   5       17.21       22.61      4.12 o 
  13   8   5      124.64      134.38      8.09 o 
  14   8   5      178.49      180.79      9.10 o 
  15   8   5       18.16       19.83      3.89 o 
   1   9   5       18.46       16.22      3.64 o 
   2   9   5        9.58        9.57      2.68 o 
   3   9   5       34.03       32.24      3.80 o 
   4   9   5       24.82       30.21      4.23 o 
   5   9   5        7.13        3.96      2.75 o 
   6   9   5       16.89       19.39      3.85 o 
   7   9   5       27.72       20.19      4.13 o 
   8   9   5       15.14       23.52      7.83 o 
   9   9   5      114.18      113.01      6.76 o 
  10   9   5       42.14       47.94      5.15 o 
  11   9   5       10.76       11.15      3.51 o 
  12   9   5        1.70        7.07      3.43 o 
  13   9   5        1.20        2.85      3.12 o 
   0  10   5      150.82      126.05     11.62 o 
   1  10   5       64.63       57.45      5.00 o 
   2  10   5      829.06      816.40     16.28 o 
   3  10   5       48.23       44.10      5.42 o 
   4  10   5      668.73      660.65     14.64 o 
   5  10   5       16.04       19.97      4.24 o 
   6  10   5      192.59      197.25      9.40 o 
   7  10   5       55.60       59.15      6.12 o 
   8  10   5      565.27      581.35     16.59 o 
   9  10   5       38.71       34.12      4.88 o 
  10  10   5      237.38      236.83      9.46 o 
  11  10   5       24.88       21.87      4.23 o 
   1  11   5       15.41       16.35      3.40 o 
   2  11   5        5.22        8.69      2.99 o 
   3  11   5       58.09       55.75      5.28 o 
   4  11   5       44.91       43.17      5.57 o 
   5  11   5       59.77       46.82      7.58 o 
   6  11   5        6.36       10.74      3.75 o 
   7  11   5       40.26       42.64      5.82 o 
   8  11   5        0.63        5.51      3.70 o 
   0  12   5        0.09        4.60      4.46 o 
   1  12   5        3.59        4.64      3.61 o 
   2  12   5        8.77        9.68      3.44 o 
   3  12   5        0.28        2.30      3.37 o 
   4  12   5       30.90       34.36      5.38 o 
   0   0   6    34452.00    36024.27    686.85 o 
   1   0   6     1491.47     1320.97     13.45 o 
   2   0   6     1163.66     1270.73     11.89 o 
   3   0   6      663.86      665.99      9.03 o 
   4   0   6     6783.86     7105.15     59.79 o 
   5   0   6      511.90      440.47      6.10 o 
   6   0   6     4425.45     4468.61     41.02 o 
   7   0   6      614.57      693.58      9.64 o 
   8   0   6      385.10      284.46      6.02 o 
   9   0   6      169.94      169.94      4.92 o 
  10   0   6     1580.19     1577.97     28.26 o 
  11   0   6      586.76      623.84     10.92 o 
  12   0   6     1573.78     1463.23     19.44 o 
  13   0   6     1426.15     1338.60     28.47 o 
  14   0   6      591.66      569.09     15.00 o 
  15   0   6      310.95      347.37     12.07 o 
  16   0   6      159.81      160.40     14.01 o 
  17   0   6       47.02       54.62      8.56 o 
  18   0   6      168.31      173.12     18.84 o 
  19   0   6       19.86       12.97     11.46 o 
   1   1   6       31.07       21.01      0.97 o 
   2   1   6      697.58      701.57      6.45 o 
   3   1   6       51.62       52.62      1.50 o 
   4   1   6      360.64      383.54      4.12 o 
   5   1   6      562.60      591.55      5.98 o 
   6   1   6     1026.49     1075.21      9.05 o 
   7   1   6        5.74        8.95      1.13 o 
   8   1   6        7.25        6.27      1.09 o 
   9   1   6       20.50       26.70      2.01 o 
  10   1   6      207.05      213.24      4.11 o 
  11   1   6      142.32      144.40      3.88 o 
  12   1   6       39.46       52.42      2.83 o 
  13   1   6       32.65       34.71      2.99 o 
  14   1   6      342.28      321.85     10.56 o 
  15   1   6        0.01        0.37      3.78 o 
  16   1   6       43.08       48.33      4.74 o 
  17   1   6        2.81        0.61      3.29 o 
  18   1   6       95.32      109.53      7.95 o 
  19   1   6      173.57      150.45      9.44 o 
   0   2   6     3289.73     3573.44     31.31 o 
   1   2   6       24.10       23.35      0.88 o 
   2   2   6     2623.18     2886.90     19.32 o 
   3   2   6       44.50       37.01      1.36 o 
   4   2   6      366.40      330.51      4.50 o 
   5   2   6       17.67       25.78      1.12 o 
   6   2   6     1553.58     1499.91     11.69 o 
   7   2   6       65.70       62.26      2.21 o 
   8   2   6       37.52       34.68      1.92 o 
   9   2   6      285.85      331.13      6.44 o 
  10   2   6      236.94      217.84      5.41 o 
  11   2   6      344.01      339.97      7.46 o 
  12   2   6      679.00      628.52     10.47 o 
  13   2   6      726.82      701.64     13.70 o 
  14   2   6       69.31       67.32      4.26 o 
  15   2   6       74.19       61.97      5.05 o 
  16   2   6      119.00      136.88      6.91 o 
  17   2   6       13.96       11.32      3.42 o 
  18   2   6        8.33       10.21      3.75 o 
  19   2   6        1.81       -3.58      4.40 o 
   1   3   6       59.08       56.26      1.69 o 
   2   3   6     1240.27     1333.24      9.08 o 
   3   3   6      192.23      163.28      2.58 o 
   4   3   6      126.51      142.34      2.72 o 
   5   3   6      900.94      940.91      8.45 o 
   6   3   6     1070.42     1081.05     10.31 o 
   7   3   6      162.48      163.57      3.94 o 
   8   3   6      867.59      812.80      9.90 o 
   9   3   6       49.44       67.30      3.10 o 
  10   3   6       50.94       56.01      3.01 o 
  11   3   6      425.37      393.76      7.35 o 
  12   3   6      647.02      663.90      9.49 o 
  13   3   6      136.42      168.98      5.93 o 
  14   3   6      815.99      794.03     14.75 o 
  15   3   6       22.31       18.32      3.43 o 
  16   3   6      211.11      213.90      8.12 o 
  17   3   6       15.77       13.19      3.68 o 
  18   3   6      480.03      502.90     14.62 o 
  19   3   6      294.56      282.65     11.52 o 
   0   4   6     1559.76     1602.57     16.33 o 
   1   4   6       47.76       48.56      1.37 o 
   2   4   6       18.14       13.17      0.99 o 
   3   4   6      216.48      239.50      3.26 o 
   4   4   6      834.43      822.96      6.98 o 
   5   4   6      214.14      185.83      3.50 o 
   6   4   6      738.20      738.18      9.18 o 
   7   4   6       37.54       36.81      2.43 o 
   8   4   6      298.24      258.80      5.40 o 
   9   4   6       15.90       25.15      2.28 o 
  10   4   6      310.06      344.23      6.76 o 
  11   4   6      286.76      272.24      6.26 o 
  12   4   6      107.50      111.66      5.02 o 
  13   4   6        1.13        2.85      2.04 o 
  14   4   6       60.75       51.40      4.26 o 
  15   4   6       10.54       13.49      3.71 o 
  16   4   6        0.20       -2.43      2.87 o 
  17   4   6        4.07        0.69      3.62 o 
  18   4   6      129.53      129.73     11.96 o 
   1   5   6        0.49        1.35      0.87 o 
   2   5   6      137.32      141.51      3.51 o 
   3   5   6        0.70        1.85      1.04 o 
   4   5   6       98.41      111.70      3.58 o 
   5   5   6        8.14        5.55      1.12 o 
   6   5   6        4.25        2.84      1.16 o 
   7   5   6      114.02      120.82      5.39 o 
   8   5   6      764.46      738.63     10.59 o 
   9   5   6       30.14       31.67      2.73 o 
  10   5   6       87.38       73.93      3.85 o 
  11   5   6       43.51       49.05      7.57 o 
  12   5   6      430.50      434.96     10.49 o 
  13   5   6        6.35        7.31      2.96 o 
  14   5   6       92.07       98.14      5.90 o 
  15   5   6       42.15       46.24      6.00 o 
  16   5   6       98.30       80.87      6.68 o 
  17   5   6       53.65       51.88      7.80 o 
  18   5   6      237.75      240.00     10.70 o 
   0   6   6     1754.16     1715.86     29.86 o 
   1   6   6       15.07        9.15      1.46 o 
   2   6   6     2205.56     2127.24     18.88 o 
   3   6   6        2.13        1.06      1.08 o 
   4   6   6      592.53      562.03      7.49 o 
   5   6   6       19.78       20.37      2.08 o 
   6   6   6     3329.71     3183.45     30.30 o 
   7   6   6      303.02      288.42      6.21 o 
   8   6   6      493.36      492.51      9.33 o 
   9   6   6       15.10       18.31      3.07 o 
  10   6   6      589.34      603.84     16.71 o 
  11   6   6       69.66       83.42      5.58 o 
  12   6   6      886.84      886.15     17.54 o 
  13   6   6       88.86       96.41      6.51 o 
  14   6   6       12.94        8.34      3.65 o 
  15   6   6       46.79       45.59      4.84 o 
  16   6   6      131.12      151.03      7.78 o 
  17   6   6       23.62       25.78      4.96 o 
   1   7   6      176.04      171.12      5.16 o 
   2   7   6        3.13        1.27      1.41 o 
   3   7   6      243.18      243.56      6.03 o 
   4   7   6        2.48        4.83      1.78 o 
   5   7   6      242.98      242.15      6.27 o 
   6   7   6        8.70        9.17      2.50 o 
   7   7   6       35.80       38.03      3.08 o 
   8   7   6      210.45      203.03      5.92 o 
   9   7   6       23.89       16.85      3.80 o 
  10   7   6        4.88        7.10      2.61 o 
  11   7   6       68.62       66.44      5.36 o 
  12   7   6       93.98      107.21      6.65 o 
  13   7   6      154.40      172.68     10.66 o 
  14   7   6       47.92       51.67      5.51 o 
  15   7   6        0.96        0.12      2.74 o 
  16   7   6        2.13        8.17      3.42 o 
   0   8   6     1102.70     1053.81     23.93 o 
   1   8   6        6.61        3.08      2.11 o 
   2   8   6       84.67       86.70      6.22 o 
   3   8   6       20.95       29.93      3.34 o 
   4   8   6      323.05      296.61      8.92 o 
   5   8   6        1.17        1.58      2.04 o 
   6   8   6      474.00      452.62     14.46 o 
   7   8   6      157.65      153.07      9.39 o 
   8   8   6      111.27      125.99      6.39 o 
   9   8   6        7.29        4.87      2.73 o 
  10   8   6      108.28      116.42      6.67 o 
  11   8   6       25.57       24.14      6.36 o 
  12   8   6      150.51      153.20     10.29 o 
  13   8   6        3.76        9.40      3.45 o 
  14   8   6        8.77       12.57      3.70 o 
   1   9   6      267.60      265.56      8.44 o 
   2   9   6       59.88       55.47      4.48 o 
   3   9   6      232.02      212.11      7.52 o 
   4   9   6        3.25        1.52      2.24 o 
   5   9   6      294.54      304.58      9.30 o 
   6   9   6       32.31       31.86      4.56 o 
   7   9   6      107.23      118.74      7.44 o 
   8   9   6      446.23      449.98     11.79 o 
   9   9   6        0.08        3.07      2.72 o 
  10   9   6       26.37       24.21      4.14 o 
  11   9   6       54.07       70.17      7.00 o 
  12   9   6      362.45      382.09     14.86 o 
  13   9   6      188.07      183.93      9.04 o 
   0  10   6        6.65       11.25      3.99 o 
   1  10   6        4.81        5.51      2.67 o 
   2  10   6      192.28      193.49      7.55 o 
   3  10   6       14.02       12.90      3.54 o 
   4  10   6        9.81       14.06      3.23 o 
   5  10   6       19.23       14.17      3.74 o 
   6  10   6      128.76      116.14      7.59 o 
   7  10   6        3.25        5.51      3.25 o 
   8  10   6       39.01       47.58      5.80 o 
   9  10   6       18.49       19.31      4.30 o 
  10  10   6        9.44       13.83      4.28 o 
  11  10   6       12.31        9.61      3.97 o 
   1  11   6       69.76       77.11      6.88 o 
   2  11   6       66.72       58.46      5.18 o 
   3  11   6       34.39       25.19      5.32 o 
   4  11   6       64.68       65.28      6.07 o 
   5  11   6       81.24       85.67      6.82 o 
   6  11   6      109.61      100.90     10.22 o 
   7  11   6        8.55       11.65      4.00 o 
   8  11   6       22.44       25.23      4.92 o 
   0  12   6      667.40      677.43     21.40 o 
   1  12   6        3.73        6.23      3.19 o 
   2  12   6       29.12       26.91      4.34 o 
   1   1   7       31.95       53.81      1.50 o 
   2   1   7     1463.15     1635.45     10.54 o 
   3   1   7     1519.71     1513.12     10.48 o 
   4   1   7        0.18        0.55      0.42 o 
   5   1   7      496.12      457.46      4.96 o 
   6   1   7      144.38      143.19      2.68 o 
   7   1   7      244.27      250.38      4.86 o 
   8   1   7       13.15       11.50      1.33 o 
   9   1   7      124.31      114.20      3.80 o 
  10   1   7      849.55      805.41     10.08 o 
  11   1   7       32.58       44.32      2.71 o 
  12   1   7      351.10      349.49      7.94 o 
  13   1   7        8.61       13.76      2.72 o 
  14   1   7      347.29      370.30      9.49 o 
  15   1   7      266.81      280.14      8.71 o 
  16   1   7      102.71       99.08      7.00 o 
  17   1   7      203.89      200.60      9.40 o 
  18   1   7      116.61      121.54      8.39 o 
  19   1   7        3.46        7.59      3.77 o 
   0   2   7     1924.15     1903.76     18.13 o 
   1   2   7     1972.62     2142.98     14.18 o 
   2   2   7     2301.22     2457.04     17.20 o 
   3   2   7      652.10      683.44      7.20 o 
   4   2   7     6260.82     6352.13     33.27 o 
   5   2   7       11.42       14.16      1.26 o 
   6   2   7      971.23      930.29      8.86 o 
   7   2   7      289.53      263.69      5.28 o 
   8   2   7     1328.34     1248.46     13.86 o 
   9   2   7        3.42        7.06      1.58 o 
  10   2   7     1368.93     1254.46     14.82 o 
  11   2   7      533.15      475.50      7.88 o 
  12   2   7      322.11      321.03      7.09 o 
  13   2   7       14.71       23.06      2.68 o 
  14   2   7      589.15      596.92     12.38 o 
  15   2   7       68.25       67.41      5.68 o 
  16   2   7       34.36       36.37      5.54 o 
  17   2   7       89.63       91.37      6.30 o 
  18   2   7      269.06      264.56     13.18 o 
  19   2   7      180.14      192.22     10.27 o 
   1   3   7      203.38      235.58      3.26 o 
   2   3   7      296.20      325.43      4.60 o 
   3   3   7       37.15       45.81      2.23 o 
   4   3   7        0.43        1.88      0.70 o 
   5   3   7      157.35      172.23      3.23 o 
   6   3   7      612.92      613.78      7.18 o 
   7   3   7       14.41       25.57      1.99 o 
   8   3   7       31.81       23.61      2.02 o 
   9   3   7        5.16        6.06      1.49 o 
  10   3   7       56.79       53.88      3.24 o 
  11   3   7      171.19      138.51      4.82 o 
  12   3   7        3.89       11.69      3.84 o 
  13   3   7        5.61        9.32      3.39 o 
  14   3   7        0.18        3.83      2.42 o 
  15   3   7       28.90       30.01      5.44 o 
  16   3   7      185.23      186.92      7.95 o 
  17   3   7        4.08        2.32      2.95 o 
  18   3   7        0.01        4.94      3.35 o 
  19   3   7        3.06       10.71      3.82 o 
   0   4   7      322.62      321.16      5.97 o 
   1   4   7       58.72       58.15      2.57 o 
   2   4   7     4194.73     4143.51     27.34 o 
   3   4   7      215.17      234.46      3.11 o 
   4   4   7     3168.22     3127.85     19.61 o 
   5   4   7      757.00      788.02      8.60 o 
   6   4   7     1061.11     1016.73      9.79 o 
   7   4   7       14.83       23.00      2.10 o 
   8   4   7     2492.13     2350.68     22.27 o 
   9   4   7      233.85      219.97      5.22 o 
  10   4   7      430.26      409.52      7.47 o 
  11   4   7      228.36      204.53      5.85 o 
  12   4   7      633.36      650.98     11.67 o 
  13   4   7       80.20       95.11      6.30 o 
  14   4   7       68.64       71.22      5.19 o 
  15   4   7       29.69       35.38      4.38 o 
  16   4   7       13.49        3.28      5.39 o 
  17   4   7      214.30      208.33      9.65 o 
  18   4   7       42.16       38.95      5.74 o 
   1   5   7      502.43      489.78      5.06 o 
   2   5   7       53.69       51.25      2.01 o 
   3   5   7      833.76      874.02      7.98 o 
   4   5   7      616.72      626.28      7.12 o 
   5   5   7       76.45       67.96      2.45 o 
   6   5   7      401.23      400.15      7.38 o 
   7   5   7       20.24       34.26      2.83 o 
   8   5   7      183.26      201.18      5.24 o 
   9   5   7      705.38      655.75     10.21 o 
  10   5   7       60.51       65.32      3.67 o 
  11   5   7      258.31      261.40      7.80 o 
  12   5   7       82.61       73.06      4.93 o 
  13   5   7       18.65       20.42      3.36 o 
  14   5   7      580.51      587.13     15.05 o 
  15   5   7       11.94        7.97      3.39 o 
  16   5   7      341.46      373.37     12.22 o 
  17   5   7       16.25       13.00      4.10 o 
   0   6   7       18.40       20.85      2.58 o 
   1   6   7       40.12       53.81      2.42 o 
   2   6   7      251.93      266.00      5.35 o 
   3   6   7       87.83       97.47      2.99 o 
   4   6   7        6.93       10.36      1.92 o 
   5   6   7       73.71       81.27      2.99 o 
   6   6   7      119.32      118.53      3.62 o 
   7   6   7        9.52       15.77      2.04 o 
   8   6   7      249.10      223.48      5.38 o 
   9   6   7      212.57      183.21      5.81 o 
  10   6   7       17.98       23.01      4.42 o 
  11   6   7        5.66        7.93      2.57 o 
  12   6   7       80.71       70.54      5.54 o 
  13   6   7       16.61       24.96      3.98 o 
  14   6   7        7.83       12.37      3.61 o 
  15   6   7        2.75        1.52      2.64 o 
  16   6   7       12.41       13.41      4.00 o 
  17   6   7       40.80       43.47      5.77 o 
   1   7   7      341.10      329.35      6.77 o 
   2   7   7       45.01       48.33      3.24 o 
   3   7   7      327.31      328.76      8.42 o 
   4   7   7      561.91      545.70     10.11 o 
   5   7   7      120.84      132.72      4.82 o 
   6   7   7       56.96       61.05      3.40 o 
   7   7   7        7.43       14.07      2.48 o 
   8   7   7      173.31      176.45      5.96 o 
   9   7   7      437.06      418.11      9.93 o 
  10   7   7      219.73      214.11      7.07 o 
  11   7   7      140.08      131.78      6.04 o 
  12   7   7       25.19       27.70      4.12 o 
  13   7   7       20.33       19.35      4.53 o 
  14   7   7      379.65      381.89     12.06 o 
  15   7   7       11.60       15.58      3.62 o 
   0   8   7      174.59      164.47      8.34 o 
   1   8   7       67.88       67.81      4.14 o 
   2   8   7      834.71      818.06     14.09 o 
   3   8   7       37.31       43.76      3.68 o 
   4   8   7      424.56      421.30      9.89 o 
   5   8   7      292.82      282.09      8.20 o 
   6   8   7      116.72      120.78      6.40 o 
   7   8   7      170.20      161.60      7.59 o 
   8   8   7      144.16      143.49      9.08 o 
   9   8   7        0.09        4.47      2.57 o 
  10   8   7       42.66       42.98      4.55 o 
  11   8   7       30.97       28.87      4.28 o 
  12   8   7      637.82      627.16     15.03 o 
  13   8   7       62.44       67.87      8.02 o 
  14   8   7      128.86      143.02      8.21 o 
   1   9   7       19.22       16.77      2.87 o 
   2   9   7        0.19        1.26      2.13 o 
   3   9   7        0.60        0.36      2.15 o 
   4   9   7       15.97       11.82      2.80 o 
   5   9   7       29.73       35.35      3.89 o 
   6   9   7        5.29        6.56      2.93 o 
   7   9   7       17.15       14.36      3.58 o 
   8   9   7        7.59        5.55      3.12 o 
   9   9   7        2.09        5.71      3.26 o 
  10   9   7       90.73       89.68      7.07 o 
  11   9   7       20.10       14.62      3.84 o 
  12   9   7        8.14       15.89      4.56 o 
   0  10   7      153.20      140.21     13.29 o 
   1  10   7        1.71        5.54      2.66 o 
   2  10   7      684.31      666.72     17.57 o 
   3  10   7       34.19       21.59      3.41 o 
   4  10   7      217.64      230.22      8.03 o 
   5  10   7       38.36       38.81      4.66 o 
   6  10   7      100.08      109.66      6.96 o 
   7  10   7       15.04       14.66      4.69 o 
   8  10   7       81.89       83.06      6.62 o 
   9  10   7        0.01        5.90      3.37 o 
  10  10   7      140.69      147.57      8.61 o 
   1  11   7        8.91        9.36      2.81 o 
   2  11   7        0.93        0.86      2.41 o 
   3  11   7      158.49      155.06      8.18 o 
   4  11   7       15.95       23.23      4.16 o 
   5  11   7       58.88       54.36      6.63 o 
   6  11   7       27.94       28.36      7.91 o 
   7  11   7       12.01       13.51      3.95 o 
   0   0   8     5253.64     5510.17     73.98 o 
   1   0   8     1357.01     1538.60     16.10 o 
   2   0   8     7061.75     7605.78     53.65 o 
   3   0   8     1357.39     1510.61     15.70 o 
   4   0   8     5366.45     5412.53     47.15 o 
   5   0   8      149.22      128.86      3.40 o 
   6   0   8     4932.63     4946.02     44.49 o 
   7   0   8      422.07      393.50      8.03 o 
   8   0   8      142.90      138.64      4.33 o 
   9   0   8      549.37      572.54     10.93 o 
  10   0   8     2779.82     2597.81     37.88 o 
  11   0   8      158.12      126.85      7.63 o 
  12   0   8      560.78      549.67     24.34 o 
  13   0   8      773.63      717.83     21.33 o 
  14   0   8      355.07      367.71     15.42 o 
  15   0   8        1.08        6.95      4.44 o 
  16   0   8      561.11      551.39     20.75 o 
  17   0   8     1090.93     1089.60     43.97 o 
  18   0   8      124.82      133.17     12.21 o 
  19   0   8       31.43       27.27      7.53 o 
   1   1   8      614.69      648.37      6.55 o 
   2   1   8        8.71       10.05      0.89 o 
   3   1   8      364.52      330.23      3.81 o 
   4   1   8       16.93       11.60      0.72 o 
   5   1   8       53.77       52.64      1.95 o 
   6   1   8      443.39      417.00      5.03 o 
   7   1   8      820.46      810.97      8.44 o 
   8   1   8        0.14        1.75      1.17 o 
   9   1   8       17.12       19.17      2.03 o 
  10   1   8       30.99       42.76      2.53 o 
  11   1   8       65.68       72.79      3.63 o 
  12   1   8      211.71      196.25      5.68 o 
  13   1   8       42.24       38.49      4.65 o 
  14   1   8       49.64       54.82      5.19 o 
  15   1   8       36.11       39.26      4.92 o 
  16   1   8        9.33        7.23      3.35 o 
  17   1   8       62.83       74.58      7.98 o 
  18   1   8      251.22      271.40     11.19 o 
  19   1   8       73.22       81.64      7.56 o 
   0   2   8     2879.83     3030.55     27.36 o 
   1   2   8      405.17      489.14      5.13 o 
   2   2   8     1390.63     1390.87     11.99 o 
   3   2   8      913.57      928.10      8.50 o 
   4   2   8     2435.62     2433.10     23.13 o 
   5   2   8       27.82       36.44      1.44 o 
   6   2   8     1035.67     1027.93      9.44 o 
   7   2   8        2.55        2.10      1.16 o 
   8   2   8      136.74      122.77      4.56 o 
   9   2   8      167.66      126.96      4.15 o 
  10   2   8      289.80      255.73      5.96 o 
  11   2   8       68.26       75.04      3.88 o 
  12   2   8      353.89      364.59      9.98 o 
  13   2   8        0.94        3.19      2.12 o 
  14   2   8       58.89       66.49      4.83 o 
  15   2   8      316.62      328.20      9.55 o 
  16   2   8      300.12      294.74      9.45 o 
  17   2   8       23.33       26.82      6.69 o 
  18   2   8        0.13       10.13      3.79 o 
  19   2   8       14.48       12.85      4.49 o 
   1   3   8     2653.41     2741.46     18.94 o 
   2   3   8        0.03        0.68      0.77 o 
   3   3   8      327.73      283.52      4.50 o 
   4   3   8        8.56       14.41      1.33 o 
   5   3   8      160.08      167.75      3.53 o 
   6   3   8      807.92      774.65      8.00 o 
   7   3   8      830.02      777.70      8.77 o 
   8   3   8       59.56       65.69      3.95 o 
   9   3   8      406.16      464.42      8.14 o 
  10   3   8       34.07       36.04      3.41 o 
  11   3   8      164.10      141.21      4.93 o 
  12   3   8      758.42      754.96     16.38 o 
  13   3   8      147.87      151.52      6.36 o 
  14   3   8      135.04      145.53      7.23 o 
  15   3   8      247.00      278.57      8.95 o 
  16   3   8       59.94       72.99      5.67 o 
  17   3   8       21.57       30.43     10.21 o 
  18   3   8      825.59      834.53     19.88 o 
   0   4   8        2.81        9.36      2.38 o 
   1   4   8        0.33        1.18      0.69 o 
   2   4   8      480.99      502.33      7.03 o 
   3   4   8      189.54      218.15      4.10 o 
   4   4   8       73.38       66.95      2.84 o 
   5   4   8       16.52       16.78      1.29 o 
   6   4   8      271.32      255.74      5.59 o 
   7   4   8        1.73        4.16      1.23 o 
   8   4   8       34.55       49.29      3.27 o 
   9   4   8     1189.41     1080.80     14.68 o 
  10   4   8      964.53      947.69     13.16 o 
  11   4   8        3.69        5.30      2.12 o 
  12   4   8        2.22        2.85      2.47 o 
  13   4   8       41.55       40.20      4.73 o 
  14   4   8        5.41        5.39      2.70 o 
  15   4   8      171.46      166.63      7.51 o 
  16   4   8        2.97       -0.56      2.90 o 
  17   4   8      260.50      262.56     12.83 o 
  18   4   8      135.71      145.39      8.06 o 
   1   5   8      916.49      888.37     11.41 o 
   2   5   8       32.16       29.34      2.37 o 
   3   5   8       24.83       21.21      2.18 o 
   4   5   8        7.46       11.13      1.19 o 
   5   5   8      268.96      247.51      4.25 o 
   6   5   8      121.49      126.01      3.26 o 
   7   5   8       14.76       12.36      2.17 o 
   8   5   8       82.54       90.86      3.55 o 
   9   5   8      235.68      252.75      6.68 o 
  10   5   8       42.71       44.26      3.23 o 
  11   5   8       80.04       69.68      4.56 o 
  12   5   8      134.60      142.47      7.18 o 
  13   5   8       71.15       76.76      8.44 o 
  14   5   8        3.57        4.31      3.57 o 
  15   5   8       48.49       47.06      4.80 o 
  16   5   8       38.31       43.44      5.64 o 
  17   5   8       31.62       30.96      4.92 o 
   0   6   8     1718.29     1681.35     42.94 o 
   1   6   8        0.83        1.71      1.53 o 
   2   6   8      692.51      669.92      8.62 o 
   3   6   8        1.61       -0.08      1.06 o 
   4   6   8     1715.85     1703.31     16.11 o 
   5   6   8      113.26      113.96      3.37 o 
   6   6   8      621.42      611.81      7.76 o 
   7   6   8      427.56      380.65     11.04 o 
   8   6   8      568.78      563.51      8.65 o 
   9   6   8       93.23       95.32      4.11 o 
  10   6   8     1020.13      994.66     15.50 o 
  11   6   8      694.74      693.71     19.05 o 
  12   6   8      492.63      481.19     11.33 o 
  13   6   8      166.10      170.51      7.91 o 
  14   6   8       33.02       23.44      5.03 o 
  15   6   8      203.37      184.31     11.41 o 
  16   6   8      269.48      289.04     10.99 o 
   1   7   8        3.82        5.70      1.42 o 
   2   7   8       22.71       22.75      2.26 o 
   3   7   8        3.96        3.88      1.51 o 
   4   7   8       63.78       59.43      3.11 o 
   5   7   8      210.15      207.87      5.68 o 
   6   7   8       53.03       55.42      3.80 o 
   7   7   8      158.26      145.79      8.75 o 
   8   7   8        0.42        2.10      1.89 o 
   9   7   8      100.11       99.13      5.58 o 
  10   7   8      142.20      141.39      5.96 o 
  11   7   8       45.11       49.63      7.44 o 
  12   7   8      325.01      321.39      9.17 o 
  13   7   8        5.19        5.17      2.77 o 
  14   7   8       36.71       37.69      5.08 o 
  15   7   8      116.83      121.53      9.14 o 
   0   8   8      932.35      918.56     19.89 o 
   1   8   8       14.00       11.47      2.15 o 
   2   8   8       69.76       66.81      3.74 o 
   3   8   8       16.16       18.41      2.47 o 
   4   8   8      316.26      308.70      7.85 o 
   5   8   8        0.59        0.14      2.44 o 
   6   8   8      199.09      201.91      7.52 o 
   7   8   8      116.86      115.13      6.20 o 
   8   8   8      133.06      118.21      9.59 o 
   9   8   8       59.72       62.79     10.43 o 
  10   8   8      111.13      114.77      8.29 o 
  11   8   8       35.99       32.18      4.26 o 
  12   8   8      180.82      164.15      8.04 o 
  13   8   8        8.06       11.49      3.60 o 
  14   8   8       59.78       49.75      5.49 o 
   1   9   8       55.87       60.26      4.87 o 
   2   9   8        2.13        1.95      1.95 o 
   3   9   8       61.64       57.25      5.04 o 
   4   9   8       28.15       29.49      3.45 o 
   5   9   8      405.29      408.85      9.80 o 
   6   9   8      134.68      123.59      7.73 o 
   7   9   8      274.21      264.49      9.19 o 
   8   9   8       59.88       72.01      8.10 o 
   9   9   8      131.33      135.91      7.31 o 
  10   9   8       98.51      112.10      7.23 o 
  11   9   8        1.79        8.44      3.52 o 
  12   9   8      726.65      745.92     18.48 o 
   0  10   8        0.31        0.89      3.22 o 
   1  10   8        2.50        4.33      2.17 o 
   2  10   8       17.77       19.25      3.74 o 
   3  10   8       77.96       78.51      4.62 o 
   4  10   8      263.70      271.38      7.94 o 
   5  10   8       26.66       25.98      4.32 o 
   6  10   8       10.46        6.16      2.78 o 
   7  10   8        6.69        7.03      3.04 o 
   8  10   8       85.46       87.01     11.12 o 
   9  10   8       37.95       42.34      6.03 o 
  10  10   8       15.31       19.15      4.38 o 
   1  11   8        4.55        4.08      2.51 o 
   2  11   8       57.76       54.79      3.94 o 
   3  11   8       63.94       74.89      4.50 o 
   4  11   8        9.00        6.73      2.51 o 
   5  11   8       96.37       96.48      5.63 o 
   6  11   8       30.76       30.30      3.80 o 
   1   1   9     1168.77     1153.39     10.24 o 
   2   1   9      338.60      415.73      4.42 o 
   3   1   9      936.13      953.44      7.70 o 
   4   1   9     1377.73     1317.84      9.51 o 
   5   1   9     1870.78     1867.96     12.68 o 
   6   1   9      403.38      369.52      4.82 o 
   7   1   9     4449.11     4281.48     28.48 o 
   8   1   9       34.58       40.64      3.48 o 
   9   1   9      216.19      214.71      5.79 o 
  10   1   9      489.07      523.55      8.61 o 
  11   1   9       13.63       21.40      2.70 o 
  12   1   9       98.26      101.74      7.14 o 
  13   1   9       90.75       96.25      6.68 o 
  14   1   9      304.93      290.43     10.87 o 
  15   1   9       47.41       46.79      6.52 o 
  16   1   9      561.16      556.78     14.80 o 
  17   1   9        6.94        8.84      3.80 o 
  18   1   9       14.16       21.74      6.74 o 
   0   2   9     3991.21     4169.66     36.63 o 
   1   2   9       65.97       65.22      2.02 o 
   2   2   9     1508.42     1526.88     14.16 o 
   3   2   9      464.04      459.23      6.02 o 
   4   2   9     1800.68     1749.28     14.05 o 
   5   2   9      681.23      617.43      5.71 o 
   6   2   9      119.33      127.30      3.26 o 
   7   2   9      257.56      274.54      4.69 o 
   8   2   9     4927.52     4785.03     39.21 o 
   9   2   9      426.31      404.37      8.69 o 
  10   2   9        1.74        3.45      1.51 o 
  11   2   9        5.23        2.56      1.76 o 
  12   2   9      933.40      862.61     14.33 o 
  13   2   9       11.70       17.31      2.95 o 
  14   2   9       81.48       82.02      6.12 o 
  15   2   9      198.47      205.70     10.46 o 
  16   2   9      540.52      545.16     15.84 o 
  17   2   9        7.88        3.31      3.65 o 
  18   2   9      146.43      166.27      9.55 o 
   1   3   9       47.41       55.09      2.72 o 
   2   3   9      156.12      149.43      3.39 o 
   3   3   9       31.41       31.36      1.72 o 
   4   3   9        9.47       11.53      1.28 o 
   5   3   9     1033.12      981.64     11.12 o 
   6   3   9       51.47       46.57      2.17 o 
   7   3   9       57.39       50.31      2.26 o 
   8   3   9      561.91      536.22      7.44 o 
   9   3   9      223.31      235.72      7.18 o 
  10   3   9        3.57        6.26      1.76 o 
  11   3   9      134.12      128.98      5.14 o 
  12   3   9        0.49       -0.68      2.20 o 
  13   3   9       31.84       32.68      3.76 o 
  14   3   9       62.76       69.44      5.10 o 
  15   3   9       11.62       15.66      3.43 o 
  16   3   9        2.55        8.57      3.21 o 
  17   3   9        6.66        5.11      3.81 o 
  18   3   9      103.60      102.05     14.52 o 
   0   4   9     1598.68     1673.50     23.11 o 
   1   4   9      292.98      289.93      5.09 o 
   2   4   9     3004.01     2908.55     24.26 o 
   3   4   9      139.79      119.09      3.18 o 
   4   4   9      583.61      561.57      8.93 o 
   5   4   9       28.31       18.98      1.96 o 
   6   4   9      901.45      860.47      9.22 o 
   7   4   9       20.56       21.22      1.94 o 
   8   4   9     1196.40     1215.68     14.22 o 
   9   4   9      515.22      492.94      8.57 o 
  10   4   9     1013.88     1003.26     14.48 o 
  11   4   9        8.54       15.18      2.81 o 
  12   4   9        0.14        2.15      2.54 o 
  13   4   9        5.01       10.29      3.08 o 
  14   4   9     1173.18     1206.83     19.42 o 
  15   4   9       99.60       99.49      6.20 o 
  16   4   9       33.34       34.28      4.53 o 
  17   4   9        6.06        4.85      3.28 o 
   1   5   9     1580.03     1623.82     19.57 o 
   2   5   9        0.06        0.25      1.83 o 
   3   5   9        9.82       10.62      1.80 o 
   4   5   9        8.69        9.62      1.71 o 
   5   5   9       24.64       26.51      2.46 o 
   6   5   9       10.80       14.15      1.79 o 
   7   5   9      212.73      215.58      5.23 o 
   8   5   9      463.39      427.65      7.85 o 
   9   5   9       63.75       48.99      3.25 o 
  10   5   9      866.52      895.20     14.81 o 
  11   5   9       94.99      102.31      8.00 o 
  12   5   9        0.19        2.61      2.54 o 
  13   5   9      574.06      570.72     14.15 o 
  14   5   9       11.37        4.34      3.30 o 
  15   5   9       70.19       62.06      5.33 o 
  16   5   9      481.19      533.23     13.33 o 
  17   5   9       12.96        6.48      4.45 o 
   0   6   9        6.84       10.92      2.89 o 
   1   6   9       28.74       30.15      3.85 o 
   2   6   9      401.47      395.52      8.67 o 
   3   6   9      260.76      243.83      6.84 o 
   4   6   9        3.79        6.00      2.05 o 
   5   6   9        0.00       -1.26      1.81 o 
   6   6   9        5.93        5.32      2.15 o 
   7   6   9        5.71        7.14      1.57 o 
   8   6   9       34.56       26.43      2.83 o 
   9   6   9       11.91        9.73      2.53 o 
  10   6   9      251.61      242.49      7.67 o 
  11   6   9       14.49       13.91      3.20 o 
  12   6   9       20.42       11.59      4.05 o 
  13   6   9        9.27       10.01      3.07 o 
  14   6   9       48.38       49.12      5.08 o 
  15   6   9       42.63       52.92      6.15 o 
  16   6   9      204.25      205.22      9.63 o 
   1   7   9      979.46      961.32     18.30 o 
   2   7   9       19.79       14.47      3.52 o 
   3   7   9       76.79       79.50      7.37 o 
   4   7   9       25.53       22.91      4.74 o 
   5   7   9      148.10      143.99      4.02 o 
   6   7   9       98.99       93.98      4.52 o 
   7   7   9       92.15       84.86      4.27 o 
   8   7   9      120.15      115.34      5.23 o 
   9   7   9      168.91      173.16      6.10 o 
  10   7   9      795.10      799.04     14.18 o 
  11   7   9       41.76       40.86      4.27 o 
  12   7   9        1.94        6.68      2.92 o 
  13   7   9      352.38      363.82     11.42 o 
  14   7   9       66.95       72.86      6.27 o 
  15   7   9       22.17       20.56      4.56 o 
   0   8   9       75.99       99.18     12.43 o 
   1   8   9      569.65      530.70     18.44 o 
   2   8   9      528.77      522.02     18.34 o 
   3   8   9       66.60       70.79      7.81 o 
   4   8   9       84.80       90.35     15.42 o 
   5   8   9       51.18       48.34      2.99 o 
   6   8   9      959.71      967.52     14.88 o 
   7   8   9        3.42        2.96      2.22 o 
   8   8   9      135.15      130.87      7.91 o 
   9   8   9       96.65      100.98      5.90 o 
  10   8   9      247.41      263.34      9.32 o 
  11   8   9        8.33        7.40      7.22 o 
  12   8   9       93.33       95.54     11.19 o 
  13   8   9       53.35       62.26      7.77 o 
   1   9   9       15.58       13.83      4.68 o 
   2   9   9      152.66      139.48     10.56 o 
   3   9   9      107.14      120.51     10.25 o 
   4   9   9       37.17       41.37      6.88 o 
   5   9   9       22.15       25.17      2.33 o 
   6   9   9        0.87        1.22      4.43 o 
   7   9   9        0.57        3.18      2.21 o 
   8   9   9       37.24       37.64      3.79 o 
   9   9   9        0.05        3.15      2.61 o 
  10   9   9        8.01        9.80      3.21 o 
  11   9   9       44.68       42.27     11.13 o 
   0  10   9        1.76        5.37      6.56 o 
   1  10   9       17.94       11.50      6.29 o 
   2  10   9      370.69      336.40     16.14 o 
   3  10   9      247.93      223.81     13.15 o 
   4  10   9      295.39      291.13     15.14 o 
   5  10   9       10.37       12.84      5.18 o 
   6  10   9      231.58      216.00     19.71 o 
   7  10   9       21.18       26.42      6.09 o 
   8  10   9      301.86      324.00      9.77 o 
   9  10   9        7.34       10.89      3.72 o 
   1  11   9       78.47       67.24      9.13 o 
   2  11   9       38.26       47.29      7.91 o 
   3  11   9        0.65        5.57      4.95 o 
   4  11   9       16.53       20.71      6.37 o 
   5  11   9       55.80       62.00     13.47 o 
   0   0  10       79.48       80.80      7.71 o 
   1   0  10      203.40      179.45      6.16 o 
   2   0  10     2574.48     2531.27     24.80 o 
   3   0  10       42.22       45.20      1.58 o 
   4   0  10       24.12       21.97      1.99 o 
   5   0  10      272.65      298.98      5.47 o 
   6   0  10    13093.78    12680.14    103.94 o 
   7   0  10      137.35      127.03      4.53 o 
   8   0  10      276.46      273.22     10.99 o 
   9   0  10      571.93      519.20     13.04 o 
  10   0  10      240.01      233.36      8.95 o 
  11   0  10      136.14      111.95      6.90 o 
  12   0  10       50.64       55.28      6.70 o 
  13   0  10       77.40       57.51      7.10 o 
  14   0  10      397.67      399.73     16.51 o 
  15   0  10      128.81      150.22     11.42 o 
  16   0  10      141.61      135.93     11.36 o 
  17   0  10        4.32        7.87      5.56 o 
  18   0  10      413.63      435.53     19.80 o 
   1   1  10      193.85      173.97      2.62 o 
   2   1  10      170.63      162.95      3.78 o 
   3   1  10      649.37      658.91      6.25 o 
   4   1  10        0.61        1.81      0.79 o 
   5   1  10      500.41      481.32      5.14 o 
   6   1  10       98.90       93.07      2.54 o 
   7   1  10        1.18        3.22      1.01 o 
   8   1  10      998.32      971.05     11.19 o 
   9   1  10      245.44      239.49      6.17 o 
  10   1  10        0.16        2.10      1.61 o 
  11   1  10      177.93      169.63      6.21 o 
  12   1  10      105.20      103.53      6.55 o 
  13   1  10       54.21       52.12      5.05 o 
  14   1  10       86.67      100.87      6.50 o 
  15   1  10        2.14        1.98      2.91 o 
  16   1  10       34.71       37.13      4.97 o 
  17   1  10       34.57       36.56      5.28 o 
  18   1  10      110.54      114.64      8.18 o 
   0   2  10      649.49      613.73      9.81 o 
   1   2  10        0.94        0.89      0.80 o 
   2   2  10      281.49      292.00      5.21 o 
   3   2  10       18.65       22.04      1.49 o 
   4   2  10     1148.43     1106.89      9.81 o 
   5   2  10      105.84      107.54      2.75 o 
   6   2  10     1953.69     1849.86     13.64 o 
   7   2  10        4.17        3.59      1.09 o 
   8   2  10      524.62      530.52      6.96 o 
   9   2  10      102.22       93.82      3.93 o 
  10   2  10       30.88       25.13      2.78 o 
  11   2  10       15.79       18.30      2.86 o 
  12   2  10       14.01       15.07      3.36 o 
  13   2  10       55.66       48.63      4.84 o 
  14   2  10        5.42        3.28      4.55 o 
  15   2  10        0.22        4.15      2.99 o 
  16   2  10      188.57      177.72      8.82 o 
  17   2  10       42.43       36.27      5.33 o 
  18   2  10       61.37       76.05      7.60 o 
   1   3  10     1000.71      956.36     10.39 o 
   2   3  10      902.48      904.16      9.64 o 
   3   3  10     2224.10     2206.29     18.23 o 
   4   3  10      343.46      325.18      7.10 o 
   5   3  10     1396.83     1371.92     11.80 o 
   6   3  10       46.88       52.84      2.66 o 
   7   3  10      134.34      142.34      3.66 o 
   8   3  10     1753.83     1742.41     14.97 o 
   9   3  10      524.08      509.72      7.59 o 
  10   3  10      189.30      183.96      5.62 o 
  11   3  10      895.62      859.85     16.01 o 
  12   3  10      210.95      218.23      9.08 o 
  13   3  10      118.02      125.13      5.96 o 
  14   3  10      358.43      349.30     13.94 o 
  15   3  10       21.83       17.94      3.98 o 
  16   3  10      157.93      148.77     11.14 o 
  17   3  10      116.15       99.44      7.62 o 
   0   4  10      908.05      953.61     27.00 o 
   1   4  10      171.45      169.95      4.95 o 
   2   4  10     2426.32     2427.90     25.28 o 
   3   4  10       27.97       30.90      2.25 o 
   4   4  10      678.34      664.93     10.15 o 
   5   4  10       31.94       26.64      2.51 o 
   6   4  10      683.50      686.63      9.16 o 
   7   4  10      247.46      241.44      4.79 o 
   8   4  10        2.31        3.79      1.64 o 
   9   4  10        0.28        2.28      1.57 o 
  10   4  10      503.59      493.60     10.23 o 
  11   4  10      338.04      332.74      8.77 o 
  12   4  10      234.18      253.77     10.67 o 
  13   4  10       55.34       61.11      8.45 o 
  14   4  10      300.02      302.73     11.99 o 
  15   4  10       37.26       44.32      4.75 o 
  16   4  10       50.75       55.77      6.11 o 
  17   4  10        4.74        6.31      3.74 o 
   1   5  10      637.89      632.12     11.13 o 
   2   5  10       95.16       93.21      4.51 o 
   3   5  10      637.61      649.64     11.42 o 
   4   5  10      500.47      472.91      9.62 o 
   5   5  10      202.32      191.47      6.32 o 
   6   5  10      422.33      409.07      8.93 o 
   7   5  10      192.03      176.91      5.71 o 
   8   5  10      256.66      256.16      6.83 o 
   9   5  10       69.74       72.90      3.70 o 
  10   5  10      273.89      260.70      7.57 o 
  11   5  10      261.79      253.46     10.33 o 
  12   5  10       71.11       88.70      5.42 o 
  13   5  10       19.99       24.40      3.70 o 
  14   5  10       60.84       54.32      5.06 o 
  15   5  10       24.62       21.61      4.46 o 
  16   5  10       26.99       25.32      5.99 o 
   0   6  10     9024.95     8920.82    142.60 o 
   1   6  10       52.29       52.84      4.20 o 
   2   6  10       29.30       25.66      3.05 o 
   3   6  10       43.72       40.90      3.55 o 
   4   6  10      742.02      751.43     15.25 o 
   5   6  10      226.76      214.57      6.80 o 
   6   6  10      296.30      290.32      8.01 o 
   7   6  10       65.24       57.78      4.79 o 
   8   6  10      724.32      725.95     20.84 o 
   9   6  10       79.42       74.39      4.76 o 
  10   6  10      131.79      139.48      8.95 o 
  11   6  10      123.40      125.48      5.91 o 
  12   6  10     1125.13     1154.91     18.72 o 
  13   6  10      407.87      424.83     12.62 o 
  14   6  10       79.27       82.27      6.68 o 
  15   6  10        0.26       -1.27      2.60 o 
   1   7  10       61.91       60.25      5.44 o 
   2   7  10      580.81      589.17     14.80 o 
   3   7  10       93.36       89.85      7.85 o 
   4   7  10        1.24        1.78      2.53 o 
   5   7  10       41.49       31.37      4.53 o 
   6   7  10        0.14       -1.06      2.43 o 
   7   7  10        2.29       -0.29     10.09 o 
   8   7  10       27.34       25.38      2.93 o 
   9   7  10       16.15       17.76      3.05 o 
  10   7  10        0.17        3.68      2.47 o 
  11   7  10       64.78       69.15      5.44 o 
  12   7  10       19.14       20.78      3.93 o 
  13   7  10        0.55        1.95      2.79 o 
  14   7  10      127.34      140.37      7.19 o 
   0   8  10     1260.78     1332.98     45.32 o 
   1   8  10       10.55        7.96      4.04 o 
   2   8  10       78.68       86.39      8.58 o 
   3   8  10        8.46        4.59      4.02 o 
   4   8  10       76.96       87.40     14.41 o 
   5   8  10        8.45        8.81      4.28 o 
   6   8  10       47.93       44.35      7.85 o 
   7   8  10       14.73        8.72      6.74 o 
   8   8  10       31.57       19.28      6.38 o 
   9   8  10       47.47       42.98      8.19 o 
  10   8  10       78.79       96.47      9.77 o 
  11   8  10       35.82       34.12      5.19 o 
  12   8  10      341.29      375.00     14.11 o 
  13   8  10       40.73       32.62     10.84 o 
   1   9  10       18.71       18.66      5.33 o 
   2   9  10      717.25      695.13     43.99 o 
   3   9  10      240.23      230.97     13.24 o 
   4   9  10        1.31       -0.12      3.74 o 
   5   9  10      205.32      193.44     17.13 o 
   6   9  10       17.36       10.92      7.28 o 
   7   9  10       79.88       99.00     15.20 o 
   8   9  10       26.66       23.24      9.40 o 
   9   9  10       87.26       91.25     15.63 o 
  10   9  10        3.05       -4.25      6.16 o 
  11   9  10      134.31      123.49     17.94 o 
   0  10  10      530.71      530.43     29.11 o 
   1  10  10        2.48       -0.50      3.82 o 
   2  10  10      112.21       97.89     11.98 o 
   3  10  10        7.53       12.48      5.02 o 
   4  10  10      268.96      272.28     14.98 o 
   5  10  10       89.18      104.69     11.42 o 
   6  10  10       16.10       15.35      8.36 o 
   7  10  10        2.02        3.03      7.28 o 
   8  10  10      306.38      298.28     23.96 o 
   1  11  10       14.30       16.32      5.79 o 
   2  11  10      149.52      139.16     18.95 o 
   3  11  10        5.89        8.18      5.76 o 
   4  11  10       73.29       73.38      9.80 o 
   1   1  11      991.51      864.35      7.91 o 
   2   1  11       20.15       23.63      1.26 o 
   3   1  11     2351.19     2243.34     16.13 o 
   4   1  11     3592.93     3596.24     24.28 o 
   5   1  11     1066.79     1065.96     10.04 o 
   6   1  11      394.00      400.88      4.92 o 
   7   1  11        5.06        6.77      1.20 o 
   8   1  11      101.38       89.55      3.18 o 
   9   1  11     1149.78     1138.76     12.98 o 
  10   1  11      189.54      179.27      5.66 o 
  11   1  11      631.30      652.13     13.71 o 
  12   1  11      686.01      674.04     14.28 o 
  13   1  11      149.45      151.61      9.94 o 
  14   1  11      854.89      866.41     17.73 o 
  15   1  11       54.02       59.83      6.94 o 
  16   1  11      579.63      619.45     15.76 o 
  17   1  11       26.39       25.06      7.12 o 
  18   1  11      122.72      147.18     11.99 o 
   0   2  11      233.63      248.98     12.84 o 
   1   2  11      254.00      244.28      5.16 o 
   2   2  11     1282.34     1314.65     12.53 o 
   3   2  11      899.18      868.91      9.01 o 
   4   2  11     2782.37     2736.19     19.37 o 
   5   2  11     2302.27     2292.08     17.13 o 
   6   2  11       92.76       84.47      2.85 o 
   7   2  11      172.75      158.33      3.62 o 
   8   2  11     1099.29     1102.47     11.57 o 
   9   2  11       71.66       67.90      3.21 o 
  10   2  11      306.92      307.98      6.75 o 
  11   2  11       66.38       61.12      3.87 o 
  12   2  11      661.31      666.42     12.73 o 
  13   2  11      375.69      371.79     10.84 o 
  14   2  11       11.84       13.01      3.46 o 
  15   2  11        3.83        4.03      3.76 o 
  16   2  11      224.41      218.69      9.99 o 
  17   2  11      136.04      152.52      8.63 o 
   1   3  11      108.23       94.95      3.57 o 
   2   3  11      688.17      686.45      9.08 o 
   3   3  11      138.49      131.93      3.56 o 
   4   3  11      484.69      482.01      6.61 o 
   5   3  11      200.03      200.03      4.83 o 
   6   3  11       13.22       19.44      2.00 o 
   7   3  11      167.46      152.10      4.30 o 
   8   3  11      131.91      132.80      3.47 o 
   9   3  11       33.60       30.80      2.73 o 
  10   3  11        0.25        2.03      1.53 o 
  11   3  11       77.20       83.33      4.33 o 
  12   3  11       30.51       27.97      3.03 o 
  13   3  11        3.25        2.45      2.29 o 
  14   3  11      187.50      207.50      7.79 o 
  15   3  11        0.46        2.32      2.97 o 
  16   3  11      174.82      187.46      8.99 o 
  17   3  11        0.51       -1.39      3.18 o 
   0   4  11       55.79       65.57      4.47 o 
   1   4  11      857.81      881.27     11.34 o 
   2   4  11     2042.32     2018.29     18.74 o 
   3   4  11      397.01      417.80      9.45 o 
   4   4  11      634.56      611.53      9.70 o 
   5   4  11       32.44       30.85      2.80 o 
   6   4  11        2.36        2.73      1.87 o 
   7   4  11      149.11      151.79      5.27 o 
   8   4  11      181.46      180.45      5.89 o 
   9   4  11       43.13       46.30      2.91 o 
  10   4  11     1031.70     1004.30     15.35 o 
  11   4  11      275.38      280.39      7.96 o 
  12   4  11       56.22       51.17      5.30 o 
  13   4  11      115.59      111.21      5.98 o 
  14   4  11      407.95      430.07     12.64 o 
  15   4  11       71.58       83.05      9.75 o 
  16   4  11        0.43        4.32      3.31 o 
   1   5  11       18.71       16.27      2.51 o 
   2   5  11     1033.99     1012.05     15.19 o 
   3   5  11     1422.88     1448.93     19.18 o 
   4   5  11       17.43       10.67      2.44 o 
   5   5  11      423.18      412.94      9.32 o 
   6   5  11      190.00      190.97      6.24 o 
   7   5  11      132.25      129.66      6.93 o 
   8   5  11       75.63       75.47      8.72 o 
   9   5  11      255.15      244.16      6.67 o 
  10   5  11      364.69      374.37      8.65 o 
  11   5  11      288.81      292.79      8.16 o 
  12   5  11      113.90      109.55      5.94 o 
  13   5  11        2.99        2.70      2.56 o 
  14   5  11        2.04        4.63      2.77 o 
  15   5  11       43.66       41.65      4.32 o 
  16   5  11       13.26       13.30      3.67 o 
   0   6  11       11.85       15.01      3.41 o 
   1   6  11       48.46       41.96      3.66 o 
   2   6  11       86.09       85.47      4.77 o 
   3   6  11      276.21      264.76      7.62 o 
   4   6  11      341.49      346.81      8.78 o 
   5   6  11      118.44      106.93      5.35 o 
   6   6  11       94.66      100.01      5.72 o 
   7   6  11       21.88       22.10      3.51 o 
   8   6  11       42.89       38.51      5.43 o 
   9   6  11       20.93       12.79      3.76 o 
  10   6  11       32.50       27.06      3.04 o 
  11   6  11        8.63        5.47      2.62 o 
  12   6  11        2.65        3.18      2.66 o 
  13   6  11       18.63       18.54      3.45 o 
  14   6  11      115.52      122.30      7.07 o 
  15   6  11       44.53       47.65      5.14 o 
   1   7  11       99.20      103.72      5.82 o 
   2   7  11      373.47      363.72      9.97 o 
   3   7  11      985.04      983.22     20.62 o 
   4   7  11       51.00       48.09      5.51 o 
   5   7  11      205.73      190.04      9.00 o 
   6   7  11      138.29      138.65      8.24 o 
   7   7  11      292.88      275.67     17.83 o 
   8   7  11       63.22       59.13     10.44 o 
   9   7  11      144.48      158.00      9.78 o 
  10   7  11      561.82      569.46     17.75 o 
  11   7  11      169.01      165.38     10.58 o 
  12   7  11       50.88       36.81      4.06 o 
  13   7  11        7.70       10.36      3.30 o 
  14   7  11        4.86       -0.60      3.09 o 
   0   8  11       88.65       75.94     12.03 o 
   1   8  11      790.49      771.37     23.51 o 
   2   8  11      678.66      673.78     21.92 o 
   3   8  11      133.52      131.26     15.33 o 
   4   8  11      877.34      877.44     30.98 o 
   5   8  11        0.33        0.28      3.71 o 
   6   8  11      699.05      693.07     22.99 o 
   7   8  11      230.93      215.50     19.24 o 
   8   8  11      144.23      165.40     13.20 o 
   9   8  11       17.55        7.84      5.37 o 
  10   8  11      405.39      460.68     37.59 o 
  11   8  11      269.31      233.12     16.52 o 
  12   8  11       35.23       35.26      8.36 o 
   1   9  11       28.18       31.88      6.33 o 
   2   9  11       21.80       16.37      5.07 o 
   3   9  11       10.35       14.20      5.30 o 
   4   9  11        0.07        0.42      3.87 o 
   5   9  11       57.12       44.50      7.61 o 
   6   9  11        2.46        4.65      6.70 o 
   7   9  11        2.90       -4.18      5.73 o 
   8   9  11       97.02       64.84     13.73 o 
   9   9  11       26.89       51.84     12.86 o 
  10   9  11      118.60      100.29     16.75 o 
   0  10  11       26.80       26.08      9.40 o 
   1  10  11        6.74        7.35      4.45 o 
   2  10  11      277.52      266.85     14.97 o 
   3  10  11       12.79        3.33      4.70 o 
   4  10  11      574.69      543.57     29.70 o 
   5  10  11       65.67       55.64      8.72 o 
   6  10  11      261.82      263.34     22.26 o 
   7  10  11       18.86       15.35      8.65 o 
   1  11  11       14.55       21.85      6.38 o 
   0   0  12      171.85      207.14     12.72 o 
   1   0  12        0.67        1.42      2.85 o 
   2   0  12       19.90       29.89      4.40 o 
   3   0  12       33.81       33.10      3.83 o 
   4   0  12     2766.60     2822.72     36.56 o 
   5   0  12     1032.11      958.89     11.76 o 
   6   0  12     1181.79     1181.67     15.29 o 
   7   0  12     2376.65     2328.34     25.57 o 
   8   0  12       23.66       24.59      2.75 o 
   9   0  12      343.22      349.32      9.32 o 
  10   0  12      585.28      587.83     12.93 o 
  11   0  12     1391.70     1428.56     25.45 o 
  12   0  12      158.40      168.34      8.32 o 
  13   0  12       93.34      113.24      8.82 o 
  14   0  12        3.46        2.35      3.23 o 
  15   0  12      840.93      875.26     21.43 o 
  16   0  12      246.34      279.73     15.69 o 
  17   0  12       12.02       11.44      5.69 o 
   1   1  12      501.04      473.45      6.12 o 
   2   1  12        0.69        0.53      0.76 o 
   3   1  12        1.42        0.34      0.84 o 
   4   1  12       15.38       15.92      1.96 o 
   5   1  12      556.05      574.77      8.51 o 
   6   1  12      539.49      534.46      7.88 o 
   7   1  12      262.00      248.20      5.35 o 
   8   1  12        0.03       -1.25      1.07 o 
   9   1  12      181.08      185.60      5.09 o 
  10   1  12       52.94       50.94      3.25 o 
  11   1  12        2.44        4.66      1.83 o 
  12   1  12      159.39      173.79      5.99 o 
  13   1  12      113.39      105.09      6.80 o 
  14   1  12       96.54       84.17      5.09 o 
  15   1  12       54.14       57.41      4.69 o 
  16   1  12        2.32        7.18      3.04 o 
  17   1  12        0.01        3.95      3.09 o 
   0   2  12       86.37       87.10      6.61 o 
   1   2  12        0.36        0.74      1.16 o 
   2   2  12        5.49        7.33      1.32 o 
   3   2  12      226.10      195.90      4.00 o 
   4   2  12      298.40      283.27      4.93 o 
   5   2  12       18.56       17.68      1.85 o 
   6   2  12      699.05      704.24      9.20 o 
   7   2  12      188.12      191.27      5.24 o 
   8   2  12        0.25        2.04      1.10 o 
   9   2  12     1103.80     1120.65     12.93 o 
  10   2  12       23.78       29.76      2.67 o 
  11   2  12       32.96       28.03      2.98 o 
  12   2  12       22.52       21.76      2.89 o 
  13   2  12      130.24      125.53      5.98 o 
  14   2  12        8.24        5.46      2.37 o 
  15   2  12        4.34        3.45      2.45 o 
  16   2  12      184.26      194.45      7.50 o 
  17   2  12       70.61       77.72      6.04 o 
   1   3  12     1312.05     1282.19     14.75 o 
   2   3  12       15.23       13.08      1.71 o 
   3   3  12       98.48       89.25      4.00 o 
   4   3  12        0.11        1.65      1.12 o 
   5   3  12     1376.95     1327.46     14.64 o 
   6   3  12      999.97      997.25     12.63 o 
   7   3  12     1620.43     1595.82     18.76 o 
   8   3  12      225.12      220.26      7.96 o 
   9   3  12      261.36      280.98      5.73 o 
  10   3  12       50.68       47.62      3.26 o 
  11   3  12       73.17       58.75      4.37 o 
  12   3  12      926.34      946.46     14.39 o 
  13   3  12      301.57      308.19      8.93 o 
  14   3  12      254.64      240.12      8.26 o 
  15   3  12      105.07       98.68      6.18 o 
  16   3  12       13.53       15.35      3.57 o 
   0   4  12      895.43      935.30     23.64 o 
   1   4  12       68.64       67.75      4.02 o 
   2   4  12      422.65      438.04      8.20 o 
   3   4  12      905.04      820.86     11.79 o 
   4   4  12      503.24      495.42      8.90 o 
   5   4  12      161.24      143.49      5.06 o 
   6   4  12        5.03        4.29      1.88 o 
   7   4  12      126.06      119.31      5.58 o 
   8   4  12       11.75        8.76      2.64 o 
   9   4  12      261.92      267.03     10.62 o 
  10   4  12      632.11      641.11     15.39 o 
  11   4  12       74.78       97.49      4.87 o 
  12   4  12      228.85      229.25      7.89 o 
  13   4  12       63.49       72.15      4.99 o 
  14   4  12        6.39       11.19      3.04 o 
  15   4  12      584.24      630.15     13.96 o 
  16   4  12        3.33        5.55      3.93 o 
   1   5  12       37.22       34.31      3.29 o 
   2   5  12        2.12        1.41      1.83 o 
   3   5  12      168.52      164.72      6.00 o 
   4   5  12        2.24        2.40      1.74 o 
   5   5  12      218.61      201.12      6.73 o 
   6   5  12       86.80       84.37      4.48 o 
   7   5  12      732.60      744.83     19.60 o 
   8   5  12      544.57      557.59     16.71 o 
   9   5  12        2.54        2.60      3.60 o 
  10   5  12       16.30       15.43      4.14 o 
  11   5  12       42.34       54.08      6.68 o 
  12   5  12      390.30      400.24      9.71 o 
  13   5  12        5.83       11.44      2.83 o 
  14   5  12       38.13       43.15      5.92 o 
  15   5  12        5.21        6.64      3.12 o 
   0   6  12      681.66      692.42     19.90 o 
   1   6  12      570.11      565.09     11.50 o 
   2   6  12     1198.01     1206.98     23.09 o 
   3   6  12      114.01       97.49      7.44 o 
   4   6  12      461.18      461.74     11.43 o 
   5   6  12       68.05       61.97      6.05 o 
   6   6  12      374.88      371.48     10.42 o 
   7   6  12       13.78       10.38      3.03 o 
   8   6  12       28.97       31.62      5.36 o 
   9   6  12      402.51      404.95     14.14 o 
  10   6  12      782.57      770.19     41.63 o 
  11   6  12      148.47      122.44      9.18 o 
  12   6  12      597.12      622.03     19.19 o 
  13   6  12      567.52      582.39     14.91 o 
  14   6  12       13.44       16.41      3.45 o 
   1   7  12      570.71      586.74     13.26 o 
   2   7  12       12.95       10.10      2.88 o 
   3   7  12       14.37       16.27      3.31 o 
   4   7  12      110.36       99.26      7.18 o 
   5   7  12        1.68        2.20      2.77 o 
   6   7  12        0.12        1.25      4.57 o 
   7   7  12      106.34       92.72      7.76 o 
   8   7  12       65.55       53.85      6.62 o 
   9   7  12        4.64        8.98      4.08 o 
  10   7  12       87.49       96.36      8.60 o 
  11   7  12       61.61       50.87      6.92 o 
  12   7  12       48.89       45.17      9.59 o 
  13   7  12      195.45      201.75     12.72 o 
   0   8  12      623.51      664.83     31.16 o 
   1   8  12      111.82      111.66     13.15 o 
   2   8  12       44.94       45.24     10.57 o 
   3   8  12       18.39       23.34      5.91 o 
   4   8  12       40.72       39.22      6.95 o 
   5   8  12       72.42       70.69      8.66 o 
   6   8  12       52.18       67.69      8.66 o 
   7   8  12        1.33        5.30      6.34 o 
   8   8  12        8.31       13.56      5.52 o 
   9   8  12       11.19       22.57      6.90 o 
  10   8  12      107.27      114.77     39.46 o 
  11   8  12        0.47       11.60     13.38 o 
   1   9  12      865.12      834.11     26.12 o 
   2   9  12       25.01       26.09     16.84 o 
   3   9  12      100.59      108.52     10.40 o 
   4   9  12       43.15       51.85      8.00 o 
   5   9  12       41.62       38.32      7.40 o 
   6   9  12       46.28       38.94     11.35 o 
   7   9  12      233.92      250.77     21.94 o 
   8   9  12        2.71        0.87      5.22 o 
   9   9  12       21.42       26.97      8.04 o 
   0  10  12       40.56       46.40     10.63 o 
   1  10  12       90.39       86.50     14.72 o 
   2  10  12      110.29       90.48     10.28 o 
   3  10  12       51.08       29.57     10.63 o 
   4  10  12      129.86      147.64     12.43 o 
   5  10  12        0.36       -0.76      4.54 o 
   6  10  12       34.92       38.33     11.31 o 
   1   1  13     2049.59     1852.24     21.04 o 
   2   1  13      101.26      101.76      4.41 o 
   3   1  13      174.73      176.44      3.09 o 
   4   1  13       32.96       29.84      2.12 o 
   5   1  13       12.61       14.42      1.63 o 
   6   1  13        3.41        5.57      1.38 o 
   7   1  13      234.75      232.65      6.88 o 
   8   1  13      141.53      136.78      3.67 o 
   9   1  13      352.11      352.80      6.60 o 
  10   1  13      823.63      869.59     12.73 o 
  11   1  13      306.02      317.33      7.99 o 
  12   1  13       41.50       39.38      3.52 o 
  13   1  13      461.78      468.18     10.09 o 
  14   1  13      325.63      328.49      9.36 o 
  15   1  13      257.26      246.07      7.94 o 
  16   1  13      321.27      347.38     14.46 o 
  17   1  13        4.33       14.17      4.92 o 
   0   2  13      898.38      957.89     17.54 o 
   1   2  13      525.26      451.21      7.62 o 
   2   2  13      626.30      605.14      8.02 o 
   3   2  13       57.89       69.38      3.09 o 
   4   2  13      122.64      152.00      4.61 o 
   5   2  13      179.04      183.94      5.22 o 
   6   2  13      862.12      823.31     11.16 o 
   7   2  13       20.49       17.46      2.04 o 
   8   2  13      344.68      353.12     10.09 o 
   9   2  13      910.28      888.69     13.64 o 
  10   2  13      339.09      346.41      7.84 o 
  11   2  13       13.97       11.97      2.32 o 
  12   2  13        9.92       12.52      2.50 o 
  13   2  13      214.15      211.71      6.77 o 
  14   2  13      920.23      952.78     18.18 o 
  15   2  13      116.00      120.23      8.11 o 
  16   2  13      120.80      122.69      9.82 o 
   1   3  13       67.73       56.24      3.22 o 
   2   3  13       40.38       34.44      2.91 o 
   3   3  13        9.72        6.41      1.32 o 
   4   3  13      133.46      130.00      3.91 o 
   5   3  13      286.34      265.04      7.66 o 
   6   3  13       80.49       91.51      4.23 o 
   7   3  13      343.04      341.25      8.46 o 
   8   3  13       35.97       36.65      3.55 o 
   9   3  13        0.86        1.39      2.00 o 
  10   3  13        3.34        5.09      2.36 o 
  11   3  13       58.79       63.98      4.77 o 
  12   3  13       87.66       78.56      5.28 o 
  13   3  13       79.74       77.74      5.10 o 
  14   3  13       28.97       26.56      3.58 o 
  15   3  13       15.17       17.68      3.57 o 
  16   3  13       18.57       13.93      3.37 o 
   0   4  13      316.12      337.24     10.01 o 
   1   4  13       41.85       40.04      3.06 o 
   2   4  13      612.21      632.88     12.26 o 
   3   4  13      572.16      561.72      9.75 o 
   4   4  13      252.34      270.41      6.19 o 
   5   4  13       25.05       27.49      2.91 o 
   6   4  13      141.59      147.00      7.88 o 
   7   4  13      123.55      122.27      6.43 o 
   8   4  13     1216.70     1213.76     24.76 o 
   9   4  13      158.76      162.30      8.89 o 
  10   4  13        7.64        5.33      3.17 o 
  11   4  13      281.03      264.27     11.45 o 
  12   4  13      275.89      287.72     10.43 o 
  13   4  13       57.05       54.96      4.13 o 
  14   4  13       49.32       52.00      4.50 o 
  15   4  13      570.55      620.17     13.37 o 
   1   5  13      390.79      407.15     10.96 o 
   2   5  13       37.06       32.40      4.12 o 
   3   5  13      361.90      382.46      9.33 o 
   4   5  13       19.81       22.06      3.12 o 
   5   5  13      842.51      818.15     13.10 o 
   6   5  13        1.52       -0.14      1.90 o 
   7   5  13     1420.98     1405.20     22.81 o 
   8   5  13      273.53      254.79      9.18 o 
   9   5  13      302.81      282.16     11.57 o 
  10   5  13       94.90       95.84      7.90 o 
  11   5  13        4.00        6.67      3.68 o 
  12   5  13       31.92       21.68      6.20 o 
  13   5  13       51.33       47.32     10.44 o 
  14   5  13      100.37      107.57      9.47 o 
  15   5  13      209.98      235.40     11.67 o 
   0   6  13       71.11       73.98      7.55 o 
   1   6  13       19.75       12.43      2.99 o 
   2   6  13        0.44        1.18      2.19 o 
   3   6  13      312.09      302.79      9.42 o 
   4   6  13        8.35        6.78      2.53 o 
   5   6  13       40.04       37.91      4.32 o 
   6   6  13       61.25       51.92      4.42 o 
   7   6  13       56.92       55.09      6.32 o 
   8   6  13       35.71       28.34      7.00 o 
   9   6  13       66.28       66.92      7.22 o 
  10   6  13        0.51        5.38      3.55 o 
  11   6  13       64.35       61.56      7.50 o 
  12   6  13        0.00        2.63      3.86 o 
  13   6  13       34.67       25.84      5.73 o 
  14   6  13       35.56       31.00      6.10 o 
   1   7  13      209.73      209.88      8.11 o 
   2   7  13        6.45       12.17      3.01 o 
   3   7  13      329.69      331.08     11.82 o 
   4   7  13      154.26      152.36      7.42 o 
   5   7  13      577.00      578.53     38.77 o 
   6   7  13        8.11        7.30      3.71 o 
   7   7  13      611.32      618.53     18.04 o 
   8   7  13      243.75      245.32     13.09 o 
   9   7  13      219.35      223.80     11.34 o 
  10   7  13      105.82       99.56      9.30 o 
  11   7  13        0.16        2.16      3.98 o 
  12   7  13        1.80        1.59      4.06 o 
   0   8  13      464.82      477.79     26.62 o 
   1   8  13       42.03       44.62      7.35 o 
   2   8  13      204.68      216.44     12.81 o 
   3   8  13        0.03        1.92      3.83 o 
   4   8  13      154.15      158.16     15.44 o 
   5   8  13      185.46      199.52     23.11 o 
   6   8  13      134.55      130.23     11.36 o 
   7   8  13       92.37       84.47     10.47 o 
   8   8  13      417.59      446.94     20.57 o 
   9   8  13      104.14      113.03     12.09 o 
  10   8  13       58.51       63.65     16.95 o 
   1   9  13       31.36       29.77      9.69 o 
   2   9  13       28.57       15.79     12.75 o 
   3   9  13       31.12       21.66      5.82 o 
   4   9  13        8.86        7.50      5.18 o 
   5   9  13       34.90       45.63     11.15 o 
   6   9  13       48.11       46.08     12.14 o 
   7   9  13        5.27        5.07      5.53 o 
   8   9  13       13.77       14.14      6.99 o 
   0  10  13       84.98       69.02     13.29 o 
   1  10  13       40.75       36.59      7.54 o 
   2  10  13      215.04      224.28     15.22 o 
   3  10  13       16.10       16.32      5.87 o 
   4  10  13      102.46       93.41     12.39 o 
   0   0  14     6312.20     5932.93    116.94 o 
   1   0  14      450.65      355.18     13.07 o 
   2   0  14      183.81      264.30     11.26 o 
   3   0  14       16.26       32.77      5.71 o 
   4   0  14      800.88      814.84     21.14 o 
   5   0  14      193.34      205.69      7.27 o 
   6   0  14      356.58      396.74     13.78 o 
   7   0  14      729.31      714.77     20.96 o 
   8   0  14      469.94      459.34      9.21 o 
   9   0  14      459.42      476.84     16.82 o 
  10   0  14       64.75       67.38      5.39 o 
  11   0  14      517.58      510.96     24.84 o 
  12   0  14      437.15      428.31     19.91 o 
  13   0  14      411.08      396.96     13.12 o 
  14   0  14      130.58      128.08     12.36 o 
  15   0  14        6.80        4.53      3.64 o 
  16   0  14      353.13      339.44     13.42 o 
   1   1  14       95.03      107.48      5.36 o 
   2   1  14      215.01      204.96      7.04 o 
   3   1  14      530.22      509.31     10.52 o 
   4   1  14       43.16       33.99      4.85 o 
   5   1  14       95.34       93.15      4.22 o 
   6   1  14       35.74       37.03      2.49 o 
   7   1  14      177.15      175.91      4.75 o 
   8   1  14       12.44       10.21      1.91 o 
   9   1  14       73.21       74.31      4.22 o 
  10   1  14       51.13       53.20      3.32 o 
  11   1  14      161.72      165.40      5.61 o 
  12   1  14       11.22        8.69      2.36 o 
  13   1  14       14.05       12.85      2.67 o 
  14   1  14        4.56        7.18      2.52 o 
  15   1  14       15.22       10.28      2.82 o 
  16   1  14       53.33       52.85      5.37 o 
   0   2  14      965.30      943.94     14.40 o 
   1   2  14        6.24        2.86      1.32 o 
   2   2  14      499.12      531.21      9.43 o 
   3   2  14       81.01       61.86      3.29 o 
   4   2  14       21.79       31.58      2.65 o 
   5   2  14      122.25      127.92      4.60 o 
   6   2  14      289.69      292.95      7.37 o 
   7   2  14      369.62      361.88     12.02 o 
   8   2  14        1.10        0.68      1.82 o 
   9   2  14      232.88      237.90      8.89 o 
  10   2  14       73.84       74.50      4.90 o 
  11   2  14      314.98      324.77      6.94 o 
  12   2  14      126.30      129.78      7.34 o 
  13   2  14       21.14       18.46      2.85 o 
  14   2  14       87.69       79.90      5.52 o 
  15   2  14       46.56       38.06      3.96 o 
  16   2  14       49.46       51.02      4.58 o 
   1   3  14      383.72      419.61     10.74 o 
   2   3  14      477.20      455.05      7.81 o 
   3   3  14     1195.40     1169.08     13.58 o 
   4   3  14       14.08       10.17      1.93 o 
   5   3  14      779.98      749.52     12.54 o 
   6   3  14       24.82       21.19      2.61 o 
   7   3  14      270.93      264.65     13.14 o 
   8   3  14      177.69      165.08      6.49 o 
   9   3  14      480.92      509.21     11.23 o 
  10   3  14       29.10       26.79      4.00 o 
  11   3  14      368.29      360.22     18.08 o 
  12   3  14       81.19       74.03      6.22 o 
  13   3  14       37.88       32.42      3.09 o 
  14   3  14       29.55       28.00      3.53 o 
  15   3  14      149.10      137.37      7.89 o 
   0   4  14      497.20      445.91     27.47 o 
   1   4  14       65.86       63.91      4.49 o 
   2   4  14       56.61       46.11      3.41 o 
   3   4  14      224.99      210.90      8.75 o 
   4   4  14      143.75      131.04      4.91 o 
   5   4  14       12.64        5.56      2.90 o 
   6   4  14       86.54       86.77      4.90 o 
   7   4  14       20.97       18.32      3.38 o 
   8   4  14      451.44      441.00     11.92 o 
   9   4  14       99.06      107.67      6.63 o 
  10   4  14        4.50        8.86      3.62 o 
  11   4  14       25.98       25.88      5.14 o 
  12   4  14        0.96        5.16      3.43 o 
  13   4  14       84.60       83.78      8.15 o 
  14   4  14        3.56        5.23      6.71 o 
  15   4  14        0.03        6.30      4.33 o 
   1   5  14       47.90       51.48      4.40 o 
   2   5  14       74.34       71.35      5.25 o 
   3   5  14       43.18       40.95      5.84 o 
   4   5  14        9.22        5.37      2.50 o 
   5   5  14      407.11      386.12      9.64 o 
   6   5  14        6.63        6.86      2.47 o 
   7   5  14       15.90       17.50      3.75 o 
   8   5  14       73.06       83.04      7.39 o 
   9   5  14       97.40      106.02      8.20 o 
  10   5  14       59.42       56.28     10.71 o 
  11   5  14       17.13       17.00      7.57 o 
  12   5  14       31.68       44.60      6.66 o 
  13   5  14        2.05        1.38      3.71 o 
  14   5  14       27.27       22.45      8.33 o 
   0   6  14      300.51      306.39     13.70 o 
   1   6  14       48.68       52.84      5.59 o 
   2   6  14      424.33      409.63     12.16 o 
   3   6  14       14.04       13.43      3.13 o 
   4   6  14        3.85        5.36      2.68 o 
   5   6  14      267.55      263.10      9.25 o 
   6   6  14     1109.17     1120.82     23.53 o 
   7   6  14        3.59       -1.12      2.73 o 
   8   6  14      126.37      118.36      7.20 o 
   9   6  14       22.89       14.22      4.31 o 
  10   6  14      204.06      191.89     11.17 o 
  11   6  14      356.12      360.72     25.62 o 
  12   6  14       12.56       12.76      4.73 o 
  13   6  14      107.49      112.39      9.73 o 
   1   7  14      240.89      261.62     12.21 o 
   2   7  14        0.80       -0.64      2.53 o 
   3   7  14      226.25      230.08      8.77 o 
   4   7  14        1.12       -0.05      2.69 o 
   5   7  14       82.16       86.08      7.95 o 
   6   7  14       33.08       32.38      4.82 o 
   7   7  14        0.62        3.77      3.34 o 
   8   7  14       85.89       95.75     15.36 o 
   9   7  14      256.00      255.99     12.28 o 
  10   7  14      116.53      116.18      9.57 o 
  11   7  14      124.66      121.68      9.94 o 
   0   8  14      118.79      111.89     14.88 o 
   1   8  14       62.25       46.40      7.58 o 
   2   8  14       21.52        9.63      4.72 o 
   3   8  14       16.63       18.94      5.76 o 
   4   8  14       32.32       36.57      7.30 o 
   5   8  14       74.81       70.55      9.04 o 
   6   8  14      216.66      231.46     14.70 o 
   7   8  14        0.03        1.74      5.98 o 
   8   8  14        1.58        5.89      4.11 o 
   9   8  14       20.56       11.58      5.12 o 
   1   9  14      452.82      424.21     18.73 o 
   2   9  14       19.42       17.89      5.63 o 
   3   9  14      400.90      391.10     33.05 o 
   4   9  14       22.83       10.04     10.34 o 
   5   9  14      166.95      181.27     13.69 o 
   6   9  14        1.54        7.10      7.24 o 
   7   9  14       33.09       49.49     16.30 o 
   0  10  14        1.74        2.16      6.41 o 
   1  10  14        2.94        3.43      4.37 o 
   1   1  15      493.09      477.47     11.21 o 
   2   1  15      384.31      306.50      8.95 o 
   3   1  15     1058.02     1052.23     23.99 o 
   4   1  15       66.11       59.18      4.10 o 
   5   1  15      253.87      275.30      8.82 o 
   6   1  15       16.48       19.76      3.42 o 
   7   1  15      595.46      611.63      9.53 o 
   8   1  15        1.71        2.63      1.85 o 
   9   1  15      302.90      300.07      8.07 o 
  10   1  15      309.89      338.88      8.97 o 
  11   1  15      669.70      699.10     13.63 o 
  12   1  15       19.54       16.93      2.61 o 
  13   1  15       88.74       89.56      4.69 o 
  14   1  15        4.42        4.18      2.41 o 
  15   1  15        8.32        9.61      3.06 o 
   0   2  15        4.53        0.05      2.17 o 
   1   2  15      198.15      174.26      4.30 o 
   2   2  15     1316.88     1253.84     16.90 o 
   3   2  15       88.16       86.32      4.00 o 
   4   2  15      395.43      396.80      7.75 o 
   5   2  15       53.93       59.41      3.98 o 
   6   2  15      169.92      161.00      5.65 o 
   7   2  15      163.21      168.94      5.59 o 
   8   2  15      388.34      417.75     11.10 o 
   9   2  15       96.83      101.58      5.41 o 
  10   2  15      312.45      309.57     12.91 o 
  11   2  15       39.61       38.50      4.61 o 
  12   2  15        0.04        3.06      2.50 o 
  13   2  15      508.55      497.95     12.36 o 
  14   2  15       76.08       72.60      4.21 o 
  15   2  15       98.36       99.97      5.22 o 
   1   3  15       19.35       20.47      2.22 o 
   2   3  15       34.25       27.18      2.63 o 
   3   3  15       99.98       96.65      5.88 o 
   4   3  15       96.30       92.08      4.75 o 
   5   3  15        8.65        9.15      2.03 o 
   6   3  15        8.14        8.13      2.01 o 
   7   3  15       59.96       63.57      4.47 o 
   8   3  15        4.51        4.48      2.30 o 
   9   3  15      236.86      271.26      8.34 o 
  10   3  15       21.72       22.35      4.59 o 
  11   3  15       24.05       29.96      7.12 o 
  12   3  15        7.13       10.06      3.82 o 
  13   3  15        0.60       -1.02      3.21 o 
  14   3  15       25.13       32.50      5.81 o 
  15   3  15       41.99       37.52      6.51 o 
   0   4  15      107.13      121.06      8.96 o 
   1   4  15       51.42       57.12      4.24 o 
   2   4  15      548.54      592.99     11.53 o 
   3   4  15       15.46       17.45      2.95 o 
   4   4  15      916.60      899.89     13.32 o 
   5   4  15      243.59      245.91      7.44 o 
   6   4  15       50.21       57.20      5.00 o 
   7   4  15       40.13       48.87      4.84 o 
   8   4  15      649.48      650.61     14.98 o 
   9   4  15      128.53      123.11      8.09 o 
  10   4  15      189.78      192.27     11.00 o 
  11   4  15      206.32      209.29     10.72 o 
  12   4  15        3.00        6.66      3.70 o 
  13   4  15      239.97      219.16     11.81 o 
  14   4  15       76.68       82.55      8.46 o 
   1   5  15      317.64      320.40      9.90 o 
   2   5  15        5.16        4.12      2.47 o 
   3   5  15      712.79      725.34     19.45 o 
   4   5  15      293.85      300.08      8.58 o 
   5   5  15      781.07      813.77     14.75 o 
   6   5  15       70.96       68.20      4.93 o 
   7   5  15      155.45      159.88      8.29 o 
   8   5  15       13.93       11.67      3.23 o 
   9   5  15       89.90      105.47     13.88 o 
  10   5  15      126.90      151.54     14.12 o 
  11   5  15      152.93      154.25     10.18 o 
  12   5  15       36.04       21.92      5.33 o 
  13   5  15      268.36      280.47     15.93 o 
   0   6  15       19.24       11.10      4.38 o 
   1   6  15        7.82        5.66      3.23 o 
   2   6  15        1.00        1.87      2.57 o 
   3   6  15       12.63        8.18      2.99 o 
   4   6  15       97.21       92.25      6.33 o 
   5   6  15        0.35       -0.15      2.20 o 
   6   6  15       11.87       13.30      3.05 o 
   7   6  15        0.70       -1.36      3.04 o 
   8   6  15      115.12      122.72      7.61 o 
   9   6  15       15.16        6.31      4.07 o 
  10   6  15        7.94        6.85      4.07 o 
  11   6  15      122.41      114.29      9.43 o 
  12   6  15        2.07        1.21      4.07 o 
   1   7  15      298.62      308.09     11.02 o 
   2   7  15       13.50        7.47      3.15 o 
   3   7  15      353.73      375.88     11.51 o 
   4   7  15      200.70      186.99      8.65 o 
   5   7  15      599.24      639.71     13.86 o 
   6   7  15       23.95       19.79      3.66 o 
   7   7  15       87.21       90.54      8.35 o 
   8   7  15       10.02        7.04      4.19 o 
   9   7  15      205.38      217.89     12.80 o 
  10   7  15      117.09      129.46     10.17 o 
   0   8  15       63.36       35.74      9.69 o 
   1   8  15       27.53       19.55      5.94 o 
   2   8  15       64.55       75.17      9.12 o 
   3   8  15       53.98       50.29      8.29 o 
   4   8  15      154.09      135.82     11.89 o 
   5   8  15      110.43      100.28     10.61 o 
   6   8  15       49.94       40.26     20.25 o 
   7   8  15       42.23       32.10      6.55 o 
   8   8  15       48.48       38.02      6.64 o 
   1   9  15        0.01        5.22      4.48 o 
   2   9  15        0.39       -0.15      4.32 o 
   3   9  15       28.34       25.84      6.59 o 
   4   9  15       24.41       28.68      7.18 o 
   5   9  15        5.69        3.93      5.10 o 
   0   0  16      754.60      704.39     28.89 o 
   1   0  16       17.13        7.44      3.37 o 
   2   0  16      852.41      796.11     22.07 o 
   3   0  16       22.30       15.48      4.32 o 
   4   0  16      348.18      332.08     21.07 o 
   5   0  16       48.86       39.69     11.74 o 
   6   0  16     1108.62     1178.73     28.66 o 
   7   0  16      361.93      420.05     28.10 o 
   8   0  16       34.38       22.30      5.37 o 
   9   0  16       39.40       36.18      6.44 o 
  10   0  16      128.95      138.79     10.88 o 
  11   0  16        4.24        8.89      2.59 o 
  12   0  16      859.13      890.79     26.57 o 
  13   0  16      105.07      107.84     10.33 o 
  14   0  16       70.03       61.55      8.93 o 
  15   0  16      177.37      176.75     13.76 o 
   1   1  16      307.37      296.70      9.16 o 
   2   1  16        1.44        1.91      2.02 o 
   3   1  16      198.15      219.21      7.99 o 
   4   1  16       12.66       12.20      2.88 o 
   5   1  16      260.28      254.29     11.43 o 
   6   1  16        6.23        7.48      2.42 o 
   7   1  16      162.29      155.41      6.65 o 
   8   1  16      202.05      212.01      9.28 o 
   9   1  16       53.44       53.41      5.49 o 
  10   1  16      149.99      148.26      6.61 o 
  11   1  16       98.41       98.79      5.99 o 
  12   1  16      118.82      122.56      6.18 o 
  13   1  16      105.63       99.27      6.26 o 
  14   1  16       23.36       26.98      4.12 o 
   0   2  16      865.13      812.34     22.11 o 
   1   2  16        6.42        4.83      2.34 o 
   2   2  16       63.60       58.44      4.85 o 
   3   2  16        5.56        0.25      2.03 o 
   4   2  16      270.37      295.67      6.32 o 
   5   2  16       26.93       32.32      2.71 o 
   6   2  16      227.54      239.20      7.32 o 
   7   2  16      132.28      127.37      6.07 o 
   8   2  16       19.62       17.07      2.87 o 
   9   2  16        0.86       -0.37      1.99 o 
  10   2  16      103.40       99.97      7.16 o 
  11   2  16       11.97       10.92      4.45 o 
  12   2  16      102.09      108.68      8.38 o 
  13   2  16        1.16        1.15      3.02 o 
  14   2  16        0.24        1.50      3.17 o 
   1   3  16     1204.40     1174.22     16.47 o 
   2   3  16       39.05       38.04      3.07 o 
   3   3  16      716.25      766.23     11.86 o 
   4   3  16       39.42       48.91      3.49 o 
   5   3  16     1001.61     1056.33     15.65 o 
   6   3  16       79.03       76.17      4.29 o 
   7   3  16      551.18      549.10     11.57 o 
   8   3  16      127.71      144.06      7.03 o 
   9   3  16      169.30      146.79      7.34 o 
  10   3  16      107.44      125.72      8.09 o 
  11   3  16      392.42      416.71     14.26 o 
  12   3  16      139.76      151.08      9.64 o 
  13   3  16      297.79      294.93     21.01 o 
  14   3  16      142.63      143.33      9.96 o 
   0   4  16        6.80        4.20      3.69 o 
   1   4  16        0.82        0.92      2.36 o 
   2   4  16       27.04       26.84      4.38 o 
   3   4  16        7.49        7.29      2.50 o 
   4   4  16       19.67       15.60      2.81 o 
   5   4  16        6.77        8.23      2.45 o 
   6   4  16       75.51       73.29      5.61 o 
   7   4  16       17.71       10.32      3.50 o 
   8   4  16        0.01        4.66      2.70 o 
   9   4  16       35.78       34.64      4.55 o 
  10   4  16        3.83        6.20      3.61 o 
  11   4  16       90.05       92.56      8.15 o 
  12   4  16      168.53      180.74     16.99 o 
  13   4  16      155.00      155.48     10.10 o 
   1   5  16      399.80      404.19     11.47 o 
   2   5  16      108.98       99.93      6.44 o 
   3   5  16      210.26      223.84      7.53 o 
   4   5  16      160.72      163.42      6.81 o 
   5   5  16      292.09      320.57     17.64 o 
   6   5  16      111.18      127.56      7.31 o 
   7   5  16       91.12       89.52      6.48 o 
   8   5  16       30.04       23.97      4.18 o 
   9   5  16       21.00       13.90      4.70 o 
  10   5  16        4.15        4.65      3.57 o 
  11   5  16       93.31      103.84      8.83 o 
  12   5  16        0.17        0.26      3.64 o 
   0   6  16      710.71      716.46     27.63 o 
   1   6  16       33.85       34.33      4.59 o 
   2   6  16        3.25        3.29      2.89 o 
   3   6  16       11.01        7.16      3.06 o 
   4   6  16      320.92      340.53      9.78 o 
   5   6  16        0.20        2.99      2.54 o 
   6   6  16      280.03      254.41     10.39 o 
   7   6  16      107.84      111.08     11.83 o 
   8   6  16        0.16        2.65      2.86 o 
   9   6  16       56.84       54.54      7.87 o 
  10   6  16       61.51       58.06      7.51 o 
  11   6  16      159.45      162.13     10.95 o 
   1   7  16       24.89       15.97      3.73 o 
   2   7  16        2.03        2.81      2.86 o 
   3   7  16        5.76        8.45      3.31 o 
   4   7  16        8.33        7.63      3.28 o 
   5   7  16       50.13       48.96      4.91 o 
   6   7  16      113.00      119.32     10.24 o 
   7   7  16       87.21       75.73      7.92 o 
   8   7  16        9.24        5.38      4.01 o 
   9   7  16       46.96       42.58     11.92 o 
   0   8  16       75.05       63.98     12.72 o 
   1   8  16       28.55       35.40     11.69 o 
   2   8  16       31.73       36.39     11.40 o 
   3   8  16        0.73        4.11      5.28 o 
   4   8  16        1.07        2.99      4.70 o 
   5   8  16        7.19        4.97      4.04 o 
   6   8  16      180.23      206.29     11.99 o 
   7   8  16        5.48        9.13      4.63 o 
   1   9  16      189.96      183.86     13.67 o 
   2   9  16       37.84       33.54      7.58 o 
   1   1  17     1255.95     1249.64     22.22 o 
   2   1  17       46.86       43.91      4.60 o 
   3   1  17     1060.33     1077.43     21.00 o 
   4   1  17      264.14      284.61      9.57 o 
   5   1  17      632.79      614.05     18.03 o 
   6   1  17       24.86       26.22      5.38 o 
   7   1  17      577.11      545.14     13.70 o 
   8   1  17        1.96        3.73      2.77 o 
   9   1  17     1375.78     1404.30     24.92 o 
  10   1  17        9.26        6.49      3.87 o 
  11   1  17      127.05      141.16      8.79 o 
  12   1  17       13.08       15.87      3.29 o 
  13   1  17       40.44       30.20      4.11 o 
  14   1  17       77.53       79.63      6.23 o 
   0   2  17        2.23        5.03      6.88 o 
   1   2  17       76.80       79.28      5.64 o 
   2   2  17      633.68      650.02     20.32 o 
   3   2  17       13.00       15.16      4.45 o 
   4   2  17      182.88      188.59      7.99 o 
   5   2  17      188.42      198.52      8.26 o 
   6   2  17       49.21       51.74      4.53 o 
   7   2  17       43.45       51.84      3.31 o 
   8   2  17      115.64      112.97      6.47 o 
   9   2  17      175.59      194.61      6.97 o 
  10   2  17       34.19       35.64      4.23 o 
  11   2  17      227.79      238.54      8.94 o 
  12   2  17       92.98      100.66      6.72 o 
  13   2  17        5.92        6.69      3.49 o 
   1   3  17       32.34       38.03      2.84 o 
   2   3  17        7.62       10.61      2.28 o 
   3   3  17       94.86       96.76      4.32 o 
   4   3  17        1.54        0.73      1.71 o 
   5   3  17        5.32        5.90      2.02 o 
   6   3  17       21.66       26.73      3.03 o 
   7   3  17      136.27      132.99      6.65 o 
   8   3  17       15.71       10.41      3.09 o 
   9   3  17        1.10        0.51      2.57 o 
  10   3  17        2.67        7.01      3.52 o 
  11   3  17       80.96       68.50      6.85 o 
  12   3  17       21.02       25.63      5.21 o 
  13   3  17       14.77       17.59      4.90 o 
   0   4  17       67.92       52.78     10.81 o 
   1   4  17      101.89      110.24      5.99 o 
   2   4  17      293.64      271.43      8.85 o 
   3   4  17      111.44      116.68      6.26 o 
   4   4  17      306.50      301.91      9.53 o 
   5   4  17        1.06        4.42      2.69 o 
   6   4  17        8.82        5.45      2.97 o 
   7   4  17        0.76       -0.09      2.42 o 
   8   4  17       80.46       81.68      6.19 o 
   9   4  17       60.15       53.62      5.49 o 
  10   4  17       82.32       82.70      7.57 o 
  11   4  17      186.35      201.53     10.83 o 
  12   4  17        3.87        9.32      4.17 o 
   1   5  17      228.68      236.85      9.11 o 
   2   5  17       25.80       32.95      3.85 o 
   3   5  17      520.04      543.50     13.56 o 
   4   5  17       17.06       14.46      3.40 o 
   5   5  17      138.91      141.83     11.00 o 
   6   5  17       11.36        5.68      3.16 o 
   7   5  17      223.75      211.65      9.06 o 
   8   5  17        1.94        1.61      2.84 o 
   9   5  17      193.95      204.59     14.48 o 
  10   5  17       83.86       76.21      7.78 o 
  11   5  17       25.65       14.71      4.92 o 
   0   6  17       40.68       51.47      7.64 o 
   1   6  17       20.40       14.76      3.79 o 
   2   6  17        0.83        1.65      2.72 o 
   3   6  17        2.62        4.65      2.70 o 
   4   6  17       25.61       23.16      3.63 o 
   5   6  17       19.12       15.47      3.70 o 
   6   6  17       37.51       42.80      7.08 o 
   7   6  17        0.25        3.32      3.04 o 
   8   6  17       11.00        8.18      3.66 o 
   9   6  17        7.24        3.00      3.97 o 
  10   6  17        7.22        3.68      4.20 o 
   1   7  17      188.69      183.70      8.88 o 
   2   7  17       15.09       10.84      3.54 o 
   3   7  17      587.82      599.25     15.41 o 
   4   7  17       29.15       24.79      4.10 o 
   5   7  17      133.27      131.36      7.51 o 
   6   7  17        5.02        5.10      3.63 o 
   7   7  17      248.84      264.97     10.64 o 
   8   7  17        0.38        1.16      3.84 o 
   0   8  17       13.16        7.75      7.17 o 
   1   8  17       78.08       61.53     23.20 o 
   2   8  17       10.73        6.72      5.02 o 
   3   8  17       99.78       78.04      9.96 o 
   4   8  17       94.43      108.84     13.04 o 
   5   8  17       16.67       12.21      4.14 o 
   0   0  18      450.63      453.12     24.75 o 
   1   0  18       68.85       50.75      7.20 o 
   2   0  18       35.50       42.16      6.77 o 
   3   0  18        3.40        0.78      3.31 o 
   4   0  18      183.07      183.38     17.62 o 
   5   0  18       62.62       77.86      8.61 o 
   6   0  18       33.20       24.01      6.39 o 
   7   0  18      309.92      318.73     15.32 o 
   8   0  18      295.59      292.92     14.95 o 
   9   0  18       74.55       61.57     12.50 o 
  10   0  18       88.86       72.88     13.44 o 
  11   0  18      272.51      283.87     22.52 o 
  12   0  18       16.80       21.33      9.29 o 
  13   0  18       61.85       81.74     15.20 o 
   1   1  18      378.17      389.87     11.33 o 
   2   1  18       13.24        8.39      3.42 o 
   3   1  18       45.00       45.44      5.70 o 
   4   1  18        1.55        2.54      2.45 o 
   5   1  18      356.54      361.41     11.20 o 
   6   1  18       11.29       11.50      3.28 o 
   7   1  18      128.99      125.98      7.44 o 
   8   1  18        2.31        4.81      2.96 o 
   9   1  18      164.19      155.79     17.69 o 
  10   1  18       23.20       17.85      5.87 o 
  11   1  18       19.24       20.18      6.46 o 
  12   1  18       48.68       40.92     10.53 o 
  13   1  18       27.22       23.54      6.00 o 
   0   2  18        3.62       -1.23      2.97 o 
   1   2  18        0.11       -0.54      2.20 o 
   2   2  18        0.02        0.37      2.36 o 
   3   2  18       21.79       27.72      3.99 o 
   4   2  18        1.33        4.70      2.68 o 
   5   2  18        9.73        8.98      3.00 o 
   6   2  18       89.10       86.17      6.35 o 
   7   2  18       33.57       32.33      4.46 o 
   8   2  18       17.89       16.47      4.53 o 
   9   2  18      139.86      145.51     12.61 o 
  10   2  18       87.38       84.71      8.26 o 
  11   2  18        1.84        1.94      2.62 o 
  12   2  18        0.52        1.32      2.72 o 
   1   3  18     1193.25     1205.12     21.03 o 
   2   3  18       27.24       17.82      3.59 o 
   3   3  18      405.75      408.54     12.86 o 
   4   3  18        1.15       -0.20      1.58 o 
   5   3  18      896.14      933.01     15.90 o 
   6   3  18       24.33       23.78      3.01 o 
   7   3  18      879.11      893.86     21.60 o 
   8   3  18       33.83       30.82      4.66 o 
   9   3  18      320.78      315.65      9.94 o 
  10   3  18       58.84       53.72      5.74 o 
  11   3  18      128.54      118.46      7.90 o 
  12   3  18      224.08      235.59     10.97 o 
   0   4  18      279.83      318.24     12.18 o 
   1   4  18       95.40      103.82      6.51 o 
   2   4  18        7.70        7.77      2.96 o 
   3   4  18      100.41      106.76      6.07 o 
   4   4  18      182.83      196.60      7.90 o 
   5   4  18        0.06       -0.07      2.30 o 
   6   4  18        7.70        7.70      3.18 o 
   7   4  18       16.90       15.67      3.57 o 
   8   4  18       47.41       46.79      5.08 o 
   9   4  18        0.02        0.47      2.88 o 
  10   4  18        1.77        2.54      3.47 o 
  11   4  18      130.18      136.22     10.80 o 
   1   5  18      225.33      235.83      9.14 o 
   2   5  18        7.69        4.75      2.75 o 
   3   5  18      304.04      313.26     10.30 o 
   4   5  18       11.03        7.80      3.19 o 
   5   5  18      213.28      207.94     13.73 o 
   6   5  18       12.89       14.94      3.73 o 
   7   5  18      414.19      443.37     12.94 o 
   8   5  18       36.34       26.35      4.51 o 
   9   5  18       19.89       21.83      5.11 o 
  10   5  18       12.22        7.79      4.28 o 
   0   6  18       85.09       61.67      8.36 o 
   1   6  18       69.62       79.72      6.55 o 
   2   6  18      178.64      181.28      7.57 o 
   3   6  18      102.72      106.12      7.15 o 
   4   6  18       29.63       24.83      4.39 o 
   5   6  18       11.33        6.45      3.33 o 
   6   6  18      149.94      150.66      8.42 o 
   7   6  18        3.98        4.69      3.34 o 
   8   6  18        2.78        6.16      3.60 o 
   1   7  18       76.33       72.56      6.58 o 
   2   7  18        0.02        0.75      3.04 o 
   3   7  18        3.51        4.44      3.00 o 
   4   7  18       26.03       22.58      4.37 o 
   5   7  18        9.89       10.94      3.79 o 
   6   7  18        0.00        0.22      3.35 o 
   1   1  19     1214.14     1273.25     25.38 o 
   2   1  19       17.60       20.36      3.84 o 
   3   1  19      540.54      529.63     13.92 o 
   4   1  19       14.35        8.79      3.86 o 
   5   1  19      270.78      259.23     12.73 o 
   6   1  19       26.63       25.98      4.58 o 
   7   1  19      132.79      129.31      7.79 o 
   8   1  19      132.58      129.98      7.98 o 
   9   1  19      246.91      259.51     20.25 o 
  10   1  19      353.48      390.36     18.79 o 
  11   1  19      283.51      275.34     16.23 o 
   0   2  19       26.32       32.26      7.44 o 
   1   2  19       26.33       21.26      5.42 o 
   2   2  19      128.20      142.63      7.73 o 
   3   2  19       16.49       13.47      3.54 o 
   4   2  19       49.96       50.95      5.37 o 
   5   2  19       46.05       43.48      5.15 o 
   6   2  19      185.02      209.42      9.17 o 
   7   2  19       71.00       62.64      7.21 o 
   8   2  19       10.47        0.82      3.35 o 
   9   2  19       42.18       49.65      8.29 o 
  10   2  19       63.61       61.38      9.12 o 
  11   2  19       23.19       22.91      9.87 o 
   1   3  19       92.49       94.68     12.65 o 
   2   3  19       59.70       60.69      5.62 o 
   3   3  19       28.15       29.61      5.09 o 
   4   3  19       59.00       54.44      6.37 o 
   5   3  19       95.02       99.07      8.01 o 
   6   3  19        1.58        1.66      3.33 o 
   7   3  19        2.90       -0.90      6.74 o 
   8   3  19      129.73      116.89     11.35 o 
   9   3  19        1.59        2.57      3.93 o 
  10   3  19        1.07        2.31      2.76 o 
   0   4  19        7.49       10.12      5.35 o 
   1   4  19        0.08        2.20      1.82 o 
   2   4  19       19.55       16.19      2.47 o 
   3   4  19      121.10      138.38      6.85 o 
   4   4  19        7.51        5.80      2.85 o 
   5   4  19       31.16       35.74      4.43 o 
   6   4  19        5.99        8.88      3.00 o 
   7   4  19       40.83       33.64      4.48 o 
   8   4  19      267.84      283.47     17.16 o 
   9   4  19       48.24       51.08      5.23 o 
   1   5  19      125.64      115.19     10.26 o 
   2   5  19       58.65       59.33      5.90 o 
   3   5  19      250.15      256.76     10.54 o 
   4   5  19       11.14       10.20      3.35 o 
   5   5  19      480.28      491.33     13.26 o 
   6   5  19      100.09      101.31      6.87 o 
   7   5  19      457.85      470.35     13.27 o 
   8   5  19        4.86        5.03      3.33 o 
   0   6  19       53.19       52.70     12.10 o 
   1   6  19        4.36       -0.69      2.79 o 
   2   6  19       34.42       35.02      4.89 o 
   3   6  19       43.43       43.25      5.29 o 
   4   6  19       24.56       30.45      4.78 o 
   5   6  19       26.79       38.33      5.16 o 
   6   6  19       90.20       88.18      7.01 o 
   1   7  19      129.68      129.35      8.25 o 
   2   7  19        1.04        3.25      3.36 o 
   3   7  19      284.50      299.44     11.29 o 
   0   0  20     1457.70     1675.79     54.51 o 
   1   0  20       40.94       21.26      6.12 o 
   2   0  20      226.65      240.81     15.69 o 
   3   0  20      127.91      152.67     14.55 o 
   4   0  20       34.68       40.23     11.91 o 
   5   0  20      373.36      373.47     17.40 o 
   6   0  20       68.33       63.46      8.81 o 
   7   0  20       97.33       80.33     10.95 o 
   8   0  20        0.36       -2.98      3.90 o 
   9   0  20      230.50      214.20     21.00 o 
  10   0  20        2.90        2.41      7.42 o 
   1   1  20       36.89       37.02      5.51 o 
   2   1  20       61.33       62.51      5.98 o 
   3   1  20      334.29      344.44     17.53 o 
   4   1  20       41.54       35.13      4.97 o 
   5   1  20      106.97      112.45      7.42 o 
   6   1  20       69.62       57.53      5.94 o 
   7   1  20       63.44       57.23      6.08 o 
   8   1  20        0.19       -0.82      3.51 o 
   9   1  20       28.29       23.85      7.04 o 
  10   1  20        2.80        2.00      4.95 o 
   0   2  20       79.29       59.46      8.35 o 
   1   2  20       20.08       33.54      4.77 o 
   2   2  20       23.92       28.74      4.51 o 
   3   2  20       29.83       22.85      4.25 o 
   4   2  20      175.53      175.09      8.89 o 
   5   2  20       13.91       11.93      3.83 o 
   6   2  20        0.85        1.83      3.08 o 
   7   2  20      145.73      162.28     14.95 o 
   8   2  20       62.95       66.01      7.52 o 
   9   2  20       45.69       26.71      5.71 o 
  10   2  20       44.35       44.27     12.68 o 
   1   3  20      165.62      163.00     14.98 o 
   2   3  20      153.94      166.99     10.10 o 
   3   3  20      829.88      846.37     27.27 o 
   4   3  20       15.71       16.32      5.13 o 
   5   3  20      624.34      636.84     18.68 o 
   6   3  20       49.36       23.93      6.52 o 
   7   3  20      115.33      115.71     11.51 o 
   8   3  20       55.68       43.24     12.81 o 
   9   3  20      247.30      233.09     15.71 o 
   0   4  20      127.44      106.49     15.35 o 
   1   4  20        0.74        0.33      4.07 o 
   2   4  20       96.65      120.97     11.52 o 
   3   4  20        0.10        1.06      4.44 o 
   4   4  20      353.10      367.69     17.94 o 
   5   4  20      228.60      243.88     15.04 o 
   6   4  20       70.03       50.47      8.45 o 
   7   4  20       16.37       15.80      6.43 o 
   8   4  20       68.82       66.09     16.50 o 
   1   5  20       35.10       37.27      3.68 o 
   2   5  20       63.10       68.15      4.70 o 
   3   5  20       44.79       43.11      6.66 o 
   4   5  20       27.12       25.93      6.56 o 
   5   5  20      251.62      256.41     12.87 o 
   6   5  20        1.70        4.92      3.85 o 
   0   6  20       12.10        9.94      4.73 o 
   1   6  20        9.41       10.05      3.33 o 
   2   6  20       81.34       87.25      9.55 o 
   3   6  20       23.40       16.85      4.59 o 
   1   1  21      140.48      148.19      8.59 o 
   2   1  21      713.81      747.85     17.77 o 
   3   1  21      453.69      484.28     14.21 o 
   4   1  21        2.15        1.85      3.21 o 
   5   1  21       58.81       48.23      5.76 o 
   6   1  21       65.37       62.36      6.40 o 
   7   1  21      192.42      173.91      9.50 o 
   8   1  21        7.73        1.49      4.10 o 
   0   2  21      404.46      455.35     19.37 o 
   1   2  21      366.38      402.19     12.87 o 
   2   2  21      131.68      135.88      8.34 o 
   3   2  21      405.01      433.16     13.37 o 
   4   2  21      170.94      171.74      9.12 o 
   5   2  21       10.74        8.04      3.72 o 
   6   2  21        4.82        2.37      3.32 o 
   7   2  21      213.31      238.36     15.44 o 
   8   2  21        1.31        2.69      6.54 o 
   1   3  21        3.20        4.19      8.27 o 
   2   3  21       84.42       89.18     10.48 o 
   3   3  21       38.53       32.17      6.69 o 
   4   3  21       82.84       89.25      8.39 o 
   5   3  21        9.14        5.92      4.32 o 
   6   3  21        0.20       -0.84      3.54 o 
   7   3  21       74.38       61.82      9.77 o 
   0   4  21      236.43      265.39     22.23 o 
   1   4  21       69.52       64.27      9.41 o 
   2   4  21       15.37       12.64      5.42 o 
   3   4  21       18.36        4.27      5.11 o 
   4   4  21      254.83      255.01     15.92 o 
   5   4  21      332.87      343.30     18.02 o 
   6   4  21       24.35       13.80      6.33 o 
   1   5  21      256.66      263.48     27.94 o 
   2   5  21       17.77       20.46      6.88 o 
   3   5  21      339.49      354.88     18.39 o 
   0   0  22      163.95      174.54     19.13 o 
   1   0  22      653.50      705.21     25.00 o 
   2   0  22      298.42      282.72     16.00 o 
   3   0  22       85.89       73.12      9.74 o 
   4   0  22       59.42       67.88      9.51 o 
   5   0  22       34.73       16.62      6.42 o 
   6   0  22       23.01       16.08      6.28 o 
   1   1  22      210.06      206.91     10.16 o 
   2   1  22        0.46       -0.94      3.13 o 
   3   1  22        9.69        7.91      3.70 o 
   4   1  22        6.09        3.95      5.22 o 
   5   1  22       24.89       19.99      4.65 o 
   6   1  22        6.99        3.69      3.65 o 
   0   2  22      466.71      506.77     21.18 o 
   1   2  22       72.27       75.15      7.00 o 
   2   2  22       12.67       16.31      4.42 o 
   3   2  22      179.89      196.10      9.95 o 
   4   2  22        0.58       -0.81      3.22 o 
   5   2  22        0.01        2.14      3.58 o 
   1   3  22      768.83      807.87     27.92 o 
   2   3  22       37.82       44.58     13.55 o 
   3   3  22       13.41       12.35      6.68 o 
   4   3  22        1.90        3.51      5.21 o 
   0   4  22      202.32      230.63     22.34 o 
   1   4  22       86.49       87.96     11.05 o 
   1   1  23       43.20       38.10      5.88 o 
   2   1  23        0.16        0.17      3.48 o 
   0   2  23      124.01      138.05     12.84 o 
                                                 
